# Supplementary material for: 5-(5′-Fluoro-2′-meth­oxy­biphenyl-3-yl)-1,3,4-oxa­diazol-2-amine
Source: Acta Crystallogr Sect E Struct Rep Online. 2013 Nov 20;69(Pt 12):o1788. doi: 10.1107/S1600536813031206 (PMC3885053; doi:10.1107/S1600536813031206)
Supplement: Supplementary file 1 [file e-69-o1788-sup1.cif]

##############################################################################
#                                                                            #
# This CIF contains the data in a paper accepted for publication in          #
# Acta Crystallographica Section E. It conforms to the requirements of       #
# Notes for Authors for Acta Crystallographica Section E, and has been       #
# peer reviewed under the auspices of the IUCr Commission on Journals.       #
#                                                                            #
# Full details of the Crystallographic Information File format               #
# are given in the paper "The Crystallographic Information File (CIF):       #
# a New Standard Archive File for Crystallography" by S. R. Hall, F. H.      #
# Allen and I. D. Brown [Acta Cryst. (1991), A47, 655-685].                  #
#                                                                            #
# The current version of the core CIF dictionary is obtainable from          #
# ftp://ftp.iucr.org/pub/cif_core.dic.                                       #
#                                                                            #
# Software is freely available for graphical display of the structure(s)     #
# in this CIF. For information consult the CIF software page                 #
# http://www.iucr.org/resources/cif/software.                                #
#                                                                            #
# This file may be used for bona fide research purposes within the           #
# scientific community so long as proper attribution is given to the journal # 
# article from which it was obtained.                                        #
#                                                                            #
##############################################################################
data_I
_audit_creation_method     SHELXL-97
_database_code_depnum_ccdc_archive     'CCDC 962871'
_chemical_name_systematic
;
5-(5'-Fluoro-2'-methoxybiphenyl-3-yl)-1,3,4-oxadiazol-2-amine
;
_chemical_name_common     ?
_chemical_formula_moiety     'C15 H12 F N3 O2'
_chemical_formula_sum     'C15 H12 F N3 O2'
_chemical_formula_iupac     'C15 H12 F N3 O2'
_chemical_formula_weight     285.28
_chemical_melting_point     ?
_symmetry_cell_setting     monoclinic
_symmetry_space_group_name_H-M     'P 21/c'
_symmetry_space_group_name_Hall     '-P 2ybc'
loop_
    _symmetry_equiv_pos_as_xyz
    'x, y, z'
    '-x, y+1/2, -z+1/2'
    '-x, -y, -z'
    'x, -y-1/2, z-1/2'
_cell_length_a     12.9105(9)
_cell_length_b     6.1738(4)
_cell_length_c     16.9255(11)
_cell_angle_alpha     90.00
_cell_angle_beta     90.341(7)
_cell_angle_gamma     90.00
_cell_volume     1349.05(16)
_cell_formula_units_Z     4
_cell_measurement_reflns_used     1316
_cell_measurement_theta_min     4.07
_cell_measurement_theta_max     27.96
_cell_measurement_temperature     293(2)
_exptl_crystal_description     block
_exptl_crystal_colour     colourless
_exptl_crystal_size_max     0.30
_exptl_crystal_size_mid     0.20
_exptl_crystal_size_min     0.20
_exptl_crystal_density_diffrn     1.405
_exptl_crystal_density_meas     ?
_exptl_crystal_density_method     'not measured'
_exptl_crystal_F_000     592
_exptl_absorpt_coefficient_mu     0.105
_exptl_absorpt_correction_type     multi-scan
_exptl_absorpt_process_details     '(CrysAlis RED; Oxford Diffraction, 2010)'
_exptl_absorpt_correction_T_min     0.80602
_exptl_absorpt_correction_T_max     1.00000
_exptl_special_details
;
<i>CrysAlis PRO</i>, Agilent Technologies, Version 1.171.36.28 (release
01--02-2013 CrysAlis171. NET) (compiled Feb 1 2013,16:14:44) Empirical
absorption correction using spherical harmonics, implemented in SCALE3 ABSPACK
scaling algorithm.
;
_diffrn_ambient_temperature     293(2)
_diffrn_radiation_type     MoK\a
_diffrn_radiation_wavelength     0.71073
_diffrn_radiation_source     'fine-focus sealed tube'
_diffrn_radiation_monochromator     graphite
_diffrn_measurement_device_type     'Oxford Diffraction Xcalibur Sapphire3 CCD'
_diffrn_measurement_method     '\w scans'
_diffrn_detector_area_resol_mean     16.1049
_diffrn_reflns_number     5027
_diffrn_reflns_av_R_equivalents     0.0481
_diffrn_reflns_av_sigmaI/netI     0.0907
_diffrn_reflns_theta_min     3.51
_diffrn_reflns_theta_max     26.00
_diffrn_reflns_theta_full     26.00
_diffrn_measured_fraction_theta_max     0.998
_diffrn_measured_fraction_theta_full     0.998
_diffrn_reflns_limit_h_min     -8
_diffrn_reflns_limit_h_max     15
_diffrn_reflns_limit_k_min     -7
_diffrn_reflns_limit_k_max     4
_diffrn_reflns_limit_l_min     -17
_diffrn_reflns_limit_l_max     20
_diffrn_standards_number     0
_diffrn_standards_interval_count     0
_diffrn_standards_interval_time     0
_diffrn_standards_decay_%     0
_refine_special_details
;
Refinement of <i>F</i>^2^ against ALL reflections. The weighted <i>R</i>-factor
<i>wR</i> and goodness of fit <i>S</i> are based on <i>F</i>^2^, conventional
<i>R</i>-factors <i>R</i> are based on <i>F</i>, with <i>F</i> set to zero for
negative <i>F</i>^2^. The threshold expression of <i>F</i>^2^ >
\s(<i>F</i>^2^) is used only for calculating <i>R</i>-factors(gt) <i>etc</i>.
and is not relevant to the choice of reflections for refinement.
<i>R</i>-factors based on <i>F</i>^2^ are statistically about twice as large
as those based on <i>F</i>, and <i>R</i>- factors based on ALL data will be
even larger.
;
_reflns_number_total     2650
_reflns_number_gt     1382
_reflns_threshold_expression     I>2\s(I)
_refine_ls_structure_factor_coef     Fsqd
_refine_ls_matrix_type     full
_refine_ls_R_factor_all     0.1157
_refine_ls_R_factor_gt     0.0535
_refine_ls_wR_factor_gt     0.1046
_refine_ls_wR_factor_ref     0.1346
_refine_ls_goodness_of_fit_ref     1.006
_refine_ls_restrained_S_all     1.006
_refine_ls_number_reflns     2650
_refine_ls_number_parameters     191
_refine_ls_number_restraints     0
_refine_ls_hydrogen_treatment     constr
_refine_ls_weighting_scheme     calc
_refine_ls_weighting_details
                 'calc w=1/[\s^2^(Fo^2^)+(0.0316P)^2^] where P=(Fo^2^+2Fc^2^)/3'
_atom_sites_solution_hydrogens     geom
_atom_sites_solution_primary     direct
_atom_sites_solution_secondary     difmap
_refine_ls_shift/su_max     0.001
_refine_ls_shift/su_mean     0.000
_refine_diff_density_max     0.177
_refine_diff_density_min     -0.178
_refine_ls_extinction_method     none
_refine_ls_extinction_coef     ?
loop_
    _atom_type_symbol
    _atom_type_description
    _atom_type_scat_dispersion_real
    _atom_type_scat_dispersion_imag
    _atom_type_scat_source
    'C' 'C' 0.0033 0.0016
                         'International Tables Vol C Tables 4.2.6.8 and 6.1.1.4'
    'H' 'H' 0.0000 0.0000
                         'International Tables Vol C Tables 4.2.6.8 and 6.1.1.4'
    'N' 'N' 0.0061 0.0033
                         'International Tables Vol C Tables 4.2.6.8 and 6.1.1.4'
    'O' 'O' 0.0106 0.0060
                         'International Tables Vol C Tables 4.2.6.8 and 6.1.1.4'
    'F' 'F' 0.0171 0.0103
                         'International Tables Vol C Tables 4.2.6.8 and 6.1.1.4'
_computing_data_collection     'CrysAlis PRO (Oxford Diffraction, 2010)'
_computing_cell_refinement     'CrysAlis PRO (Oxford Diffraction, 2010)'
_computing_data_reduction     'CrysAlis PRO (Oxford Diffraction, 2010)'
_computing_structure_solution     'SHELXS97 (Sheldrick, 2008)'
_computing_structure_refinement     'SHELXL97 (Sheldrick, 2008)'
_computing_molecular_graphics
 'ORTEP-3 for Windows (Farrugia, 2012) and Mercury (Macrae <i>et al.</i>, 2008)'
_computing_publication_material     'PLATON (Spek, 2009)'
loop_
    _atom_site_type_symbol
    _atom_site_label
    _atom_site_fract_x
    _atom_site_fract_y
    _atom_site_fract_z
    _atom_site_U_iso_or_equiv
    _atom_site_adp_type
    _atom_site_calc_flag
    _atom_site_refinement_flags
    _atom_site_occupancy
    _atom_site_symmetry_multiplicity
    _atom_site_disorder_assembly
    _atom_site_disorder_group
    O O1 0.89022(14) 0.0443(3) 0.56943(11) 0.0411(5) Uani d . 1 1 . .
    C C2 0.9336(2) 0.0508(4) 0.64301(15) 0.0357(7) Uani d . 1 1 . .
    N N3 0.95451(18) -0.1405(3) 0.67077(13) 0.0435(6) Uani d . 1 1 . .
    N N4 0.92173(18) -0.2865(3) 0.61121(14) 0.0440(6) Uani d . 1 1 . .
    C C5 0.8848(2) -0.1745(4) 0.55387(16) 0.0361(7) Uani d . 1 1 . .
    N N6 0.94739(18) 0.2434(3) 0.67575(14) 0.0522(7) Uani d . 1 1 . .
    H H6A 0.9738 0.2534 0.7224 0.063 Uiso calc R 1 1 . .
    H H6B 0.9299 0.3586 0.6504 0.063 Uiso calc R 1 1 . .
    C C7 0.8429(2) -0.2443(4) 0.47839(16) 0.0394(7) Uani d . 1 1 . .
    C C8 0.8602(2) -0.4578(4) 0.45329(17) 0.0454(8) Uani d . 1 1 . .
    H H8 0.8959 -0.5549 0.4854 0.054 Uiso calc R 1 1 . .
    C C9 0.8235(2) -0.5213(4) 0.38043(18) 0.0480(8) Uani d . 1 1 . .
    H H9 0.8363 -0.6615 0.3628 0.058 Uiso calc R 1 1 . .
    C C10 0.7682(2) -0.3804(4) 0.33300(17) 0.0466(8) Uani d . 1 1 . .
    H H10 0.7439 -0.4268 0.2840 0.056 Uiso calc R 1 1 . .
    C C11 0.7485(2) -0.1694(4) 0.35787(16) 0.0388(7) Uani d . 1 1 . .
    C C12 0.7856(2) -0.1043(4) 0.43139(16) 0.0405(7) Uani d . 1 1 . .
    H H12 0.7718 0.0352 0.4493 0.049 Uiso calc R 1 1 . .
    C C13 0.6929(2) -0.0182(4) 0.30377(17) 0.0411(7) Uani d . 1 1 . .
    C C14 0.7207(2) -0.0126(5) 0.22425(18) 0.0506(8) Uani d . 1 1 . .
    H H14 0.7731 -0.1027 0.2059 0.061 Uiso calc R 1 1 . .
    C C15 0.6709(2) 0.1257(5) 0.17307(18) 0.0524(9) Uani d . 1 1 . .
    F F15 0.70017(16) 0.1262(3) 0.09598(11) 0.0846(7) Uani d . 1 1 . .
    C C16 0.5951(3) 0.2629(5) 0.19672(19) 0.0531(9) Uani d . 1 1 . .
    H H16 0.5637 0.3574 0.1611 0.064 Uiso calc R 1 1 . .
    C C17 0.5654(2) 0.2585(5) 0.27592(17) 0.0517(9) Uani d . 1 1 . .
    H H17 0.5122 0.3480 0.2932 0.062 Uiso calc R 1 1 . .
    C C18 0.6147(2) 0.1221(4) 0.32879(17) 0.0441(8) Uani d . 1 1 . .
    O O19 0.58667(17) 0.1049(3) 0.40644(12) 0.0614(7) Uani d . 1 1 . .
    C C20 0.5209(3) 0.2668(6) 0.4382(2) 0.0936(14) Uani d . 1 1 . .
    H H20A 0.5506 0.4071 0.4290 0.140 Uiso calc R 1 1 . .
    H H20B 0.5134 0.2441 0.4940 0.140 Uiso calc R 1 1 . .
    H H20C 0.4541 0.2588 0.4130 0.140 Uiso calc R 1 1 . .
loop_
    _atom_site_aniso_label
    _atom_site_aniso_U_11
    _atom_site_aniso_U_22
    _atom_site_aniso_U_33
    _atom_site_aniso_U_12
    _atom_site_aniso_U_13
    _atom_site_aniso_U_23
    O1 0.0593(13) 0.0289(9) 0.0351(11) 0.0003(9) -0.0166(10) 0.0016(9)
    C2 0.0461(17) 0.0308(14) 0.0301(16) 0.0027(12) -0.0122(14) 0.0017(13)
    N3 0.0615(17) 0.0327(12) 0.0360(15) 0.0038(11) -0.0156(13) 0.0011(12)
    N4 0.0553(16) 0.0352(13) 0.0412(15) 0.0026(11) -0.0122(14) 0.0020(11)
    C5 0.0457(17) 0.0279(14) 0.0345(17) -0.0006(12) -0.0035(14) -0.0008(13)
    N6 0.0814(19) 0.0304(12) 0.0444(16) 0.0014(12) -0.0292(15) -0.0041(12)
    C7 0.0481(17) 0.0339(15) 0.0362(18) -0.0033(13) -0.0061(15) 0.0014(14)
    C8 0.0564(19) 0.0326(14) 0.0471(19) -0.0002(14) -0.0083(16) 0.0077(14)
    C9 0.061(2) 0.0363(15) 0.047(2) -0.0004(14) -0.0050(17) -0.0040(15)
    C10 0.060(2) 0.0403(17) 0.0391(18) -0.0048(14) -0.0127(16) -0.0072(14)
    C11 0.0448(18) 0.0384(15) 0.0331(17) -0.0026(13) -0.0104(15) -0.0035(13)
    C12 0.0461(17) 0.0359(15) 0.0393(18) -0.0002(13) -0.0103(15) -0.0027(14)
    C13 0.0440(18) 0.0432(17) 0.0359(18) -0.0017(13) -0.0122(15) -0.0060(14)
    C14 0.0465(19) 0.058(2) 0.047(2) 0.0030(15) -0.0033(16) 0.0008(17)
    C15 0.053(2) 0.066(2) 0.0376(19) -0.0013(17) -0.0043(17) 0.0113(17)
    F15 0.0898(16) 0.1211(17) 0.0430(12) 0.0135(13) 0.0050(12) 0.0220(12)
    C16 0.063(2) 0.052(2) 0.044(2) -0.0017(17) -0.0132(18) 0.0107(17)
    C17 0.056(2) 0.0550(19) 0.044(2) 0.0098(16) -0.0097(17) 0.0001(17)
    C18 0.0494(19) 0.0460(17) 0.0367(18) -0.0024(14) -0.0126(16) 0.0019(15)
    O19 0.0755(17) 0.0654(15) 0.0433(14) 0.0219(12) -0.0017(13) -0.0034(12)
    C20 0.131(4) 0.092(3) 0.059(3) 0.044(3) 0.005(3) -0.012(2)
_geom_special_details
;
All e.s.d.'s (except the e.s.d. in the dihedral angle between two l.s. planes)
are estimated using the full covariance matrix. The cell e.s.d.'s are taken
into account individually in the estimation of e.s.d.'s in distances, angles
and torsion angles; correlations between e.s.d.'s in cell parameters are only
used when they are defined by crystal symmetry. An approximate (isotropic)
treatment of cell e.s.d.'s is used for estimating e.s.d.'s involving l.s.
planes.
;
loop_
    _geom_bond_atom_site_label_1
    _geom_bond_atom_site_label_2
    _geom_bond_site_symmetry_2
    _geom_bond_distance
    _geom_bond_publ_flag
    O1 C2 . 1.363(3) ?
    O1 C5 . 1.378(3) ?
    C2 N3 . 1.299(3) ?
    C2 N6 . 1.323(3) ?
    N3 N4 . 1.415(3) ?
    N4 C5 . 1.281(3) ?
    C5 C7 . 1.450(3) ?
    N6 H6A . 0.8600 ?
    N6 H6B . 0.8600 ?
    C7 C12 . 1.386(3) ?
    C7 C8 . 1.403(3) ?
    C8 C9 . 1.375(4) ?
    C8 H8 . 0.9300 ?
    C9 C10 . 1.380(4) ?
    C9 H9 . 0.9300 ?
    C10 C11 . 1.393(3) ?
    C10 H10 . 0.9300 ?
    C11 C12 . 1.390(3) ?
    C11 C13 . 1.490(4) ?
    C12 H12 . 0.9300 ?
    C13 C14 . 1.396(4) ?
    C13 C18 . 1.398(4) ?
    C14 C15 . 1.374(4) ?
    C14 H14 . 0.9300 ?
    C15 C16 . 1.356(4) ?
    C15 F15 . 1.361(3) ?
    C16 C17 . 1.397(4) ?
    C16 H16 . 0.9300 ?
    C17 C18 . 1.381(4) ?
    C17 H17 . 0.9300 ?
    C18 O19 . 1.369(3) ?
    O19 C20 . 1.420(3) ?
    C20 H20A . 0.9600 ?
    C20 H20B . 0.9600 ?
    C20 H20C . 0.9600 ?
loop_
    _geom_angle_atom_site_label_1
    _geom_angle_atom_site_label_2
    _geom_angle_atom_site_label_3
    _geom_angle_site_symmetry_1
    _geom_angle_site_symmetry_3
    _geom_angle
    _geom_angle_publ_flag
    C2 O1 C5 . . 102.9(2) ?
    N3 C2 N6 . . 129.7(3) ?
    N3 C2 O1 . . 112.8(2) ?
    N6 C2 O1 . . 117.5(2) ?
    C2 N3 N4 . . 105.1(2) ?
    C5 N4 N3 . . 107.7(2) ?
    N4 C5 O1 . . 111.5(2) ?
    N4 C5 C7 . . 130.0(2) ?
    O1 C5 C7 . . 118.6(2) ?
    C2 N6 H6A . . 120.0 ?
    C2 N6 H6B . . 120.0 ?
    H6A N6 H6B . . 120.0 ?
    C12 C7 C8 . . 119.9(3) ?
    C12 C7 C5 . . 121.0(2) ?
    C8 C7 C5 . . 119.1(2) ?
    C9 C8 C7 . . 119.0(3) ?
    C9 C8 H8 . . 120.5 ?
    C7 C8 H8 . . 120.5 ?
    C8 C9 C10 . . 121.1(3) ?
    C8 C9 H9 . . 119.5 ?
    C10 C9 H9 . . 119.5 ?
    C9 C10 C11 . . 120.6(3) ?
    C9 C10 H10 . . 119.7 ?
    C11 C10 H10 . . 119.7 ?
    C12 C11 C10 . . 118.6(3) ?
    C12 C11 C13 . . 122.1(2) ?
    C10 C11 C13 . . 119.3(2) ?
    C7 C12 C11 . . 120.9(2) ?
    C7 C12 H12 . . 119.6 ?
    C11 C12 H12 . . 119.6 ?
    C14 C13 C18 . . 117.9(3) ?
    C14 C13 C11 . . 118.8(3) ?
    C18 C13 C11 . . 123.3(3) ?
    C15 C14 C13 . . 120.1(3) ?
    C15 C14 H14 . . 120.0 ?
    C13 C14 H14 . . 120.0 ?
    C16 C15 F15 . . 119.1(3) ?
    C16 C15 C14 . . 122.6(3) ?
    F15 C15 C14 . . 118.3(3) ?
    C15 C16 C17 . . 118.3(3) ?
    C15 C16 H16 . . 120.9 ?
    C17 C16 H16 . . 120.9 ?
    C18 C17 C16 . . 120.4(3) ?
    C18 C17 H17 . . 119.8 ?
    C16 C17 H17 . . 119.8 ?
    O19 C18 C17 . . 123.1(3) ?
    O19 C18 C13 . . 116.0(3) ?
    C17 C18 C13 . . 120.8(3) ?
    C18 O19 C20 . . 118.1(3) ?
    O19 C20 H20A . . 109.5 ?
    O19 C20 H20B . . 109.5 ?
    H20A C20 H20B . . 109.5 ?
    O19 C20 H20C . . 109.5 ?
    H20A C20 H20C . . 109.5 ?
    H20B C20 H20C . . 109.5 ?
loop_
    _geom_torsion_atom_site_label_1
    _geom_torsion_atom_site_label_2
    _geom_torsion_atom_site_label_3
    _geom_torsion_atom_site_label_4
    _geom_torsion_site_symmetry_1
    _geom_torsion_site_symmetry_2
    _geom_torsion_site_symmetry_3
    _geom_torsion_site_symmetry_4
    _geom_torsion
    _geom_torsion_publ_flag
    C5 O1 C2 N3 . . . . 0.6(3) ?
    C5 O1 C2 N6 . . . . -178.7(2) ?
    N6 C2 N3 N4 . . . . 178.8(3) ?
    O1 C2 N3 N4 . . . . -0.4(3) ?
    C2 N3 N4 C5 . . . . 0.0(3) ?
    N3 N4 C5 O1 . . . . 0.4(3) ?
    N3 N4 C5 C7 . . . . 178.7(3) ?
    C2 O1 C5 N4 . . . . -0.6(3) ?
    C2 O1 C5 C7 . . . . -179.2(2) ?
    N4 C5 C7 C12 . . . . 165.3(3) ?
    O1 C5 C7 C12 . . . . -16.4(4) ?
    N4 C5 C7 C8 . . . . -14.2(5) ?
    O1 C5 C7 C8 . . . . 164.1(2) ?
    C12 C7 C8 C9 . . . . 2.8(4) ?
    C5 C7 C8 C9 . . . . -177.7(3) ?
    C7 C8 C9 C10 . . . . -1.6(4) ?
    C8 C9 C10 C11 . . . . 0.3(4) ?
    C9 C10 C11 C12 . . . . -0.1(4) ?
    C9 C10 C11 C13 . . . . 177.2(3) ?
    C8 C7 C12 C11 . . . . -2.7(4) ?
    C5 C7 C12 C11 . . . . 177.8(3) ?
    C10 C11 C12 C7 . . . . 1.3(4) ?
    C13 C11 C12 C7 . . . . -175.8(3) ?
    C12 C11 C13 C14 . . . . 133.5(3) ?
    C10 C11 C13 C14 . . . . -43.7(4) ?
    C12 C11 C13 C18 . . . . -45.5(4) ?
    C10 C11 C13 C18 . . . . 137.3(3) ?
    C18 C13 C14 C15 . . . . -0.8(4) ?
    C11 C13 C14 C15 . . . . -179.8(2) ?
    C13 C14 C15 C16 . . . . 1.0(5) ?
    C13 C14 C15 F15 . . . . -179.9(3) ?
    F15 C15 C16 C17 . . . . 179.4(3) ?
    C14 C15 C16 C17 . . . . -1.6(5) ?
    C15 C16 C17 C18 . . . . 1.9(5) ?
    C16 C17 C18 O19 . . . . -177.6(3) ?
    C16 C17 C18 C13 . . . . -1.8(5) ?
    C14 C13 C18 O19 . . . . 177.3(3) ?
    C11 C13 C18 O19 . . . . -3.7(4) ?
    C14 C13 C18 C17 . . . . 1.2(4) ?
    C11 C13 C18 C17 . . . . -179.8(3) ?
    C17 C18 O19 C20 . . . . -14.6(4) ?
    C13 C18 O19 C20 . . . . 169.5(3) ?
loop_
    _geom_hbond_atom_site_label_D
    _geom_hbond_atom_site_label_H
    _geom_hbond_atom_site_label_A
    _geom_hbond_site_symmetry_A
    _geom_hbond_distance_DH
    _geom_hbond_distance_HA
    _geom_hbond_distance_DA
    _geom_hbond_angle_DHA
    _geom_hbond_publ_flag
    N6 H6A N3 2_756 0.86 2.131 2.972(3) 166 y
    N6 H6B N4 1_565 0.86 2.292 3.118(3) 161 y
    C17 H17 Cg3 2_655 0.93 2.72 3.53 146 y
_iucr_refine_instructions_details
;
TITL BK4 in P2(1)/c
CELL  0.71073  12.9105   6.1738  16.9255   90.000   90.341   90.000
ZERR     4.00   0.0009   0.0004   0.0011    0.000    0.007    0.000
LATT   1
SYMM  - X, 1/2 + Y, 1/2 - Z
SFAC  C    H    N    O    F
UNIT  60   48   12   8    4
MERG   2
OMIT    -3.00  52.00
FMAP   2
PLAN   10
ACTA
BOND   $H
CONF
L.S.   4
WGHT    0.031600
FVAR       5.18980
O1    4    0.890217    0.044335    0.569435    11.00000    0.05925    0.02892 =
         0.03505    0.00157   -0.01662    0.00033
C2    1    0.933650    0.050836    0.643014    11.00000    0.04610    0.03084 =
         0.03009    0.00167   -0.01223    0.00267
N3    3    0.954508   -0.140453    0.670770    11.00000    0.06151    0.03270 =
         0.03603    0.00109   -0.01556    0.00376
N4    3    0.921734   -0.286473    0.611214    11.00000    0.05529    0.03525 =
         0.04121    0.00197   -0.01220    0.00258
C5    1    0.884798   -0.174530    0.553867    11.00000    0.04572    0.02792 =
         0.03450   -0.00084   -0.00352   -0.00063
N6    3    0.947389    0.243440    0.675749    11.00000    0.08142    0.03045 =
         0.04436   -0.00408   -0.02920    0.00139
AFIX  93
H6A   2    0.973818    0.253425    0.722367    11.00000   -1.20000
H6B   2    0.929888    0.358623    0.650404    11.00000   -1.20000
AFIX   0
C7    1    0.842875   -0.244348    0.478390    11.00000    0.04811    0.03387 =
         0.03623    0.00138   -0.00615   -0.00334
C8    1    0.860190   -0.457808    0.453294    11.00000    0.05642    0.03262 =
         0.04705    0.00769   -0.00826   -0.00021
AFIX  43
H8    2    0.895904   -0.554890    0.485441    11.00000   -1.20000
AFIX   0
C9    1    0.823547   -0.521316    0.380430    11.00000    0.06105    0.03628 =
         0.04655   -0.00397   -0.00496   -0.00037
AFIX  43
H9    2    0.836262   -0.661471    0.362839    11.00000   -1.20000
AFIX   0
C10   1    0.768213   -0.380429    0.332996    11.00000    0.06036    0.04029 =
         0.03908   -0.00718   -0.01268   -0.00484
AFIX  43
H10   2    0.743867   -0.426756    0.284011    11.00000   -1.20000
AFIX   0
C11   1    0.748528   -0.169432    0.357875    11.00000    0.04480    0.03837 =
         0.03310   -0.00350   -0.01040   -0.00264
C12   1    0.785628   -0.104272    0.431386    11.00000    0.04607    0.03594 =
         0.03934   -0.00268   -0.01033   -0.00021
AFIX  43
H12   2    0.771846    0.035169    0.449255    11.00000   -1.20000
AFIX   0
C13   1    0.692882   -0.018170    0.303774    11.00000    0.04404    0.04321 =
         0.03594   -0.00602   -0.01224   -0.00170
C14   1    0.720706   -0.012617    0.224253    11.00000    0.04649    0.05832 =
         0.04688    0.00078   -0.00329    0.00301
AFIX  43
H14   2    0.773053   -0.102657    0.205886    11.00000   -1.20000
AFIX   0
C15   1    0.670852    0.125720    0.173068    11.00000    0.05332    0.06615 =
         0.03763    0.01130   -0.00433   -0.00130
F15   5    0.700170    0.126169    0.095981    11.00000    0.08978    0.12110 =
         0.04300    0.02199    0.00499    0.01346
C16   1    0.595111    0.262870    0.196715    11.00000    0.06348    0.05202 =
         0.04360    0.01066   -0.01320   -0.00169
AFIX  43
H16   2    0.563725    0.357411    0.161122    11.00000   -1.20000
AFIX   0
C17   1    0.565446    0.258493    0.275917    11.00000    0.05625    0.05501 =
         0.04366    0.00014   -0.00967    0.00978
AFIX  43
H17   2    0.512220    0.347978    0.293152    11.00000   -1.20000
AFIX   0
C18   1    0.614658    0.122120    0.328788    11.00000    0.04942    0.04604 =
         0.03665    0.00193   -0.01264   -0.00238
O19   4    0.586667    0.104920    0.406435    11.00000    0.07548    0.06538 =
         0.04328   -0.00335   -0.00166    0.02189
C20   1    0.520854    0.266830    0.438198    11.00000    0.13056    0.09163 =
         0.05866   -0.01229    0.00539    0.04364
AFIX 137
H20A  2    0.550564    0.407081    0.429044    11.00000   -1.50000
H20B  2    0.513375    0.244078    0.493983    11.00000   -1.50000
H20C  2    0.454120    0.258811    0.413047    11.00000   -1.50000
HKLF 4
END
;
data_New_Global_Publ_Block
_journal_date_recd_electronic     2013-10-24
_journal_date_accepted     2013-11-13
_journal_name_full     'Acta Crystallographica, Section E'
_journal_year     2013
_journal_volume     69
_journal_issue     12
_journal_page_first     o1788
_journal_page_last     o1788
_journal_paper_category     QO
_journal_paper_doi     10.1107/S1600536813031206
_journal_coeditor_code     HB7155
_publ_contact_author_name     'Revannasiddaiah, D.'
_publ_contact_author_address
;
Department of Studies in Physics
University of Mysore
Manasagangotri, Mysore 570 006
Karnataka, India
;
_publ_contact_author_email     'dr@physics.uni-mysore.ac.in'
_publ_contact_author_fax     ?
_publ_contact_author_phone     '+919886576762'
_publ_section_title
;
5-(5'-Fluoro-2'-methoxybiphenyl-3-yl)-1,3,4-oxadiazol-2-amine
;
loop_
    _publ_author_name
    _publ_author_footnote
    _publ_author_address
    'Usha, M. K.' .
;
Department of Studies in Physics, University of Mysore,
Manasagangotri, Mysore 570 006, India
;
    'Ramaprasad, G. C.' .
;
Department of Studies in Chemistry, Mangalore University,
Mangalagangotri, Mangalore 574 199, India
;
    'Kalluraya, Balakrishna' .
;
Department of Studies in Chemistry, Mangalore University,
Mangalagangotri, Mangalore 574 199, India
;
    'Kant, Rajni' .
;
Post-Graduate Department of Physics & Electronics,
University of Jammu, Jammu Tawi 180 006, India
;
    'Gupta, Vivek K.' .
;
Post-Graduate Department of Physics & Electronics,
University of Jammu, Jammu Tawi 180 006, India
;
    'Revannasiddaiah, D.' .
;
Department of Studies in Physics, University of Mysore,
Manasagangotri, Mysore 570 006, India
;
