# Supplementary material for: 5-(5′-Fluoro-2′-meth­oxy­biphenyl-3-yl)-1,3,4-oxa­diazol-2-amine
Source: Acta Crystallogr Sect E Struct Rep Online. 2013 Nov 20;69(Pt 12):o1788. doi: 10.1107/S1600536813031206 (PMC3885053; doi:10.1107/S1600536813031206)
Supplement: Supplementary file 2 [file e-69-o1788-Isup2.hkl]

#
# h,k,l, Fc-squared, Fo-squared, sigma(Fo-squared) and status flag
#
data_I
_shelx_title ' BK4 in P2(1)/c'
_shelx_refln_list_code          4
_shelx_F_calc_maximum      196.35
_exptl_crystal_F_000       592.00
_reflns_d_resolution_high  0.8107
 
loop_
 _symmetry_equiv_pos_as_xyz
 'x, y, z'
 '-x, y+1/2, -z+1/2'
 '-x, -y, -z'
 'x, -y-1/2, z-1/2'
 
_cell_length_a    12.9105
_cell_length_b     6.1738
_cell_length_c    16.9255
_cell_angle_alpha  90.000
_cell_angle_beta   90.341
_cell_angle_gamma  90.000
 
_shelx_F_squared_multiplier     1.000
 
loop_
 _refln_index_h
 _refln_index_k
 _refln_index_l
 _refln_F_squared_calc
 _refln_F_squared_meas
 _refln_F_squared_sigma
 _refln_observed_status
   3   0   0       74.42       58.20      8.55 o
   4   0   0      651.70      635.42     22.05 o
   5   0   0     1328.56     1234.33     40.75 o
   6   0   0     2778.89     2702.83     95.06 o
   7   0   0      154.11      180.20     26.24 o
   8   0   0      441.53      455.53     46.04 o
   9   0   0      123.13      107.40     23.07 o
  10   0   0       21.18       14.19      6.90 o
  11   0   0      330.11      384.90     50.44 o
  12   0   0        0.00       -0.20      5.08 o
  13   0   0       12.57       17.61     12.99 o
  14   0   0        1.12        1.80      7.26 o
  15   0   0        0.28       -0.07      3.01 o
   1   1   0        4.84        7.48      4.48 o
   2   1   0    16166.00    15930.94    128.07 o
   3   1   0     4900.04     4376.11    118.02 o
   4   1   0       55.94       64.73      5.14 o
   5   1   0       32.02       27.51      4.14 o
   6   1   0       47.64       50.49      7.20 o
   7   1   0      222.58      222.33     20.95 o
   8   1   0      252.35      245.10     24.19 o
   9   1   0      353.71      393.39     32.29 o
  10   1   0        1.17       -2.02      8.98 o
  11   1   0       31.66       25.12      8.06 o
  12   1   0        0.00       -0.61      4.53 o
  13   1   0        0.95        0.03      3.47 o
  14   1   0       14.92       20.25     10.09 o
  15   1   0        2.12        4.24      5.13 o
   0   2   0      310.93      342.92     21.92 o
   1   2   0      338.73      316.98     14.75 o
   2   2   0     4909.07     5006.62     85.33 o
   3   2   0       14.57       15.27      2.21 o
   4   2   0       80.02       78.52      5.11 o
   5   2   0      303.97      317.35     10.87 o
   6   2   0      183.62      170.36     18.41 o
   7   2   0      100.39       84.90      9.43 o
   8   2   0        1.51        1.74      3.73 o
   9   2   0       38.80       42.04     10.58 o
  10   2   0      129.30      154.08     20.27 o
  11   2   0        7.84        3.12      5.19 o
  12   2   0       53.90       58.21     13.96 o
  13   2   0        0.08        2.42      7.72 o
  14   2   0        1.59       -5.12      7.46 o
  15   2   0        0.18       -4.72     10.53 o
   1   3   0      143.81      120.84     11.05 o
   2   3   0       43.09       46.82      6.10 o
   3   3   0      610.45      597.42     28.72 o
   4   3   0      266.67      234.23     16.73 o
   5   3   0      799.48      814.75     31.25 o
   6   3   0      214.51      225.48     17.05 o
   7   3   0       63.38       53.67      6.66 o
   8   3   0        1.24        2.92      4.30 o
   9   3   0      111.70      128.15     16.72 o
  10   3   0      114.06      132.76     17.96 o
  11   3   0       18.48        6.68      4.44 o
  12   3   0        1.63      -22.80     15.20 o
  13   3   0       47.80       54.79     24.65 o
  14   3   0        3.01      -12.14     11.77 o
   0   4   0      123.03      133.95     13.54 o
   1   4   0      242.35      246.75     12.93 o
   2   4   0      293.80      314.86     15.96 o
   3   4   0      352.91      377.10     20.70 o
   4   4   0      116.60      121.63     12.56 o
   5   4   0      268.78      267.15     19.89 o
   6   4   0       39.84       48.37      8.32 o
   7   4   0      150.79      162.27     16.69 o
   8   4   0       98.81      102.45     18.28 o
   9   4   0      107.33      123.54     33.93 o
  10   4   0        4.28        1.86      7.43 o
  11   4   0       50.85       57.74     24.29 o
  12   4   0       14.29       16.61     10.91 o
  13   4   0        0.61        8.96     13.11 o
   1   5   0       53.88       47.76      5.93 o
   2   5   0      274.26      286.94     15.45 o
   3   5   0      316.45      334.51     15.88 o
   4   5   0       27.02       11.84      5.57 o
   5   5   0      635.59      655.77     34.45 o
   6   5   0       76.45       72.52     11.42 o
   7   5   0       25.05       30.75      8.40 o
   8   5   0       41.25       56.37     14.34 o
   9   5   0        0.15       -0.82      3.64 o
  10   5   0       14.20        6.33      5.85 o
  11   5   0        1.28       -5.61      9.73 o
  12   5   0       21.03       27.03     17.76 o
   0   6   0       27.63       30.30      8.57 o
   1   6   0        7.18       15.41      7.57 o
   2   6   0      121.28      138.32     15.64 o
   3   6   0       14.03        9.84      7.06 o
   4   6   0        8.86        1.65     12.65 o
   5   6   0       89.30       73.76     15.74 o
   6   6   0        4.44        5.11      9.30 o
   7   6   0       11.21       22.06      9.49 o
   8   6   0       29.89       22.82     14.11 o
   9   6   0        0.99      -14.62     13.28 o
   1   7   0        3.32      -16.47     15.31 o
   2   7   0      113.09      124.31     31.78 o
   3   7   0       36.49       14.85      9.62 o
   4   7   0       18.26        2.76      7.34 o
   5   7   0        2.78        1.35      3.61 o
   6   7   0       24.07       22.68     12.93 o
 -15   1   1        1.25        1.99      3.49 o
 -14   1   1        0.02       -0.41      4.13 o
 -13   1   1       11.22       16.33      8.67 o
 -12   1   1       21.00       11.84      6.98 o
 -11   1   1       12.39       19.50      6.01 o
 -10   1   1       56.10       56.07     12.33 o
  -9   1   1       11.91        6.51      1.43 o
  -8   1   1      241.14      203.50     25.29 o
  -7   1   1      188.69      151.78      9.91 o
  -6   1   1     3046.40     2887.93     83.14 o
  -5   1   1       19.66       24.61      3.38 o
  -4   1   1       97.54       92.91      5.36 o
  -3   1   1     1470.97     1405.07     28.18 o
  -2   1   1     3427.11     3267.77     34.68 o
  -1   1   1     2376.28     2288.74     34.81 o
   0   1   1      751.12      763.77     13.63 o
   1   1   1      791.49      898.27     66.42 o
   2   1   1    16785.14    15875.42    541.29 o
   3   1   1     2184.27     2092.93     37.77 o
   4   1   1     1245.12     1200.43     32.54 o
   5   1   1      261.10      236.58     13.02 o
   6   1   1      359.49      319.79     22.93 o
   7   1   1      115.52      120.07     15.36 o
   8   1   1        4.48        9.33      5.78 o
   9   1   1      373.31      399.97     32.24 o
  10   1   1       61.94       77.79     14.82 o
  11   1   1      105.42       95.42     11.06 o
  12   1   1        2.94        3.34      3.56 o
  13   1   1       18.86       24.35      9.35 o
  14   1   1       15.74       17.83      8.85 o
  15   1   1        2.87       -1.66      3.91 o
 -15   2   1        7.44       11.21     10.73 o
 -14   2   1       17.99        7.30      6.20 o
 -13   2   1        0.14        0.74      3.46 o
 -12   2   1        0.87        3.72      3.66 o
 -11   2   1       19.06       18.25      6.38 o
 -10   2   1       16.87       10.09      4.67 o
  -9   2   1        1.01       -1.18      5.27 o
  -8   2   1       18.77       12.54     10.87 o
  -7   2   1      567.05      546.13     48.41 o
  -6   2   1        7.52       12.49      3.19 o
  -5   2   1       75.93       98.79     13.42 o
  -4   2   1       65.83       63.98      4.73 o
  -3   2   1       54.39       51.69      4.33 o
  -2   2   1        0.45       -2.26      1.51 o
  -1   2   1       23.50       23.22      3.77 o
   0   2   1     1070.33     1096.67     29.75 o
   1   2   1     1303.87     1272.29     22.46 o
   2   2   1       18.49       25.16      7.00 o
   3   2   1     5778.72     6273.72     89.66 o
   4   2   1      886.41      838.74     19.50 o
   5   2   1       56.44       51.42      4.72 o
   6   2   1      185.96      192.16     14.09 o
   7   2   1      326.11      306.71     19.91 o
   8   2   1       22.99       17.98      6.84 o
   9   2   1        7.84       12.27      6.66 o
  10   2   1        8.40       20.34      8.81 o
  11   2   1      184.37      250.30     28.06 o
  12   2   1       39.83       49.87     12.75 o
  13   2   1        1.24        1.29      5.21 o
  14   2   1        7.55        8.60      8.33 o
  15   2   1        1.51       -2.32      8.94 o
 -14   3   1        5.18        8.85     10.76 o
 -13   3   1        0.36       -7.35      8.81 o
 -12   3   1        5.84       -5.37      9.46 o
 -11   3   1       59.30       67.33     24.64 o
 -10   3   1       74.44       77.00     13.88 o
  -9   3   1       43.99       35.09     14.01 o
  -8   3   1       14.17       16.30      4.13 o
  -7   3   1        2.51        5.16      3.43 o
  -6   3   1       56.47       42.64      6.85 o
  -5   3   1       90.54       89.41      9.03 o
  -4   3   1      136.69      134.73     12.82 o
  -3   3   1       70.13       80.73      5.73 o
  -2   3   1        7.57        5.28      2.84 o
  -1   3   1      181.74      190.24     13.99 o
   0   3   1       77.44      103.04      8.36 o
   1   3   1       30.64       38.48      5.61 o
   2   3   1       86.66       81.54      6.92 o
   3   3   1      540.11      597.90     25.02 o
   4   3   1        0.18       -1.07      3.47 o
   5   3   1     1153.38     1125.40     37.66 o
   6   3   1       11.91        9.79      5.44 o
   7   3   1      217.31      221.40     12.52 o
   8   3   1      294.52      307.75     19.93 o
   9   3   1       18.26       15.00      5.34 o
  10   3   1        2.32        7.76     11.61 o
  11   3   1        7.50       20.55     18.64 o
  12   3   1        1.45      -15.31     12.24 o
  13   3   1       79.27       80.96     29.96 o
  14   3   1        6.99        6.29     12.26 o
 -13   4   1        0.94       -0.51      5.16 o
 -12   4   1       12.81        4.65      4.82 o
 -11   4   1        1.10       -0.31      2.51 o
 -10   4   1       72.28       73.04     25.97 o
  -9   4   1       42.68       23.30     14.47 o
  -8   4   1        9.02        5.00      2.26 o
  -7   4   1      164.57      179.63     17.49 o
  -6   4   1       78.53       99.40     14.25 o
  -5   4   1       73.57       60.03      6.52 o
  -4   4   1        5.46        5.06      2.27 o
  -3   4   1      333.48      368.49     21.25 o
  -2   4   1      215.10      246.75     19.84 o
  -1   4   1      831.72      881.42     29.72 o
   0   4   1        8.83       13.22      4.03 o
   1   4   1       11.84       10.83      5.23 o
   2   4   1      234.99      251.91     13.73 o
   3   4   1      195.85      206.73     22.85 o
   4   4   1       15.38        5.33      3.86 o
   5   4   1       59.43       26.83     15.51 o
   6   4   1      394.18      396.67     25.26 o
   7   4   1       67.86       67.03      9.90 o
   8   4   1       26.34       35.09      9.23 o
   9   4   1       73.35       84.86     18.08 o
  10   4   1        3.60       18.49     14.26 o
  11   4   1        0.15        9.77     14.14 o
  12   4   1       42.21       54.36     25.03 o
  13   4   1        0.10      -10.43     15.56 o
 -11   5   1        6.59       11.23     11.18 o
 -10   5   1       10.23        2.47      2.11 o
  -9   5   1       33.30       20.13     11.04 o
  -8   5   1       18.70        4.66      4.18 o
  -7   5   1       10.00        4.96      3.68 o
  -6   5   1        0.70        5.56      3.94 o
  -5   5   1        2.47        2.63      4.11 o
  -4   5   1      170.30      194.97     17.67 o
  -3   5   1       56.67       36.40      9.66 o
  -2   5   1        0.40        2.35      4.73 o
  -1   5   1        2.53        1.75      1.57 o
   0   5   1       37.31       49.25      6.36 o
   1   5   1        1.64        0.62      3.07 o
   2   5   1      107.33      109.38      8.89 o
   3   5   1      254.21      284.45     32.31 o
   4   5   1      121.37      152.21     20.24 o
   5   5   1      373.28      393.34     27.19 o
   6   5   1       44.76       36.71     10.62 o
   7   5   1       13.90       19.64      6.25 o
   8   5   1       39.21       57.03     15.13 o
   9   5   1        3.62        3.15      4.01 o
  10   5   1        0.79       15.70     16.95 o
  11   5   1        0.18       -7.58      6.70 o
  -9   6   1       23.52       25.96     16.39 o
  -8   6   1       68.74       58.37     24.55 o
  -7   6   1       18.55       22.95     18.88 o
  -6   6   1       74.45       82.35     17.10 o
  -5   6   1        0.00       -3.15      4.30 o
  -4   6   1       59.29       53.39     12.16 o
  -3   6   1      227.16      201.65     19.97 o
  -2   6   1      231.20      230.20     20.90 o
  -1   6   1       95.77       93.98     12.63 o
   0   6   1      634.70      746.30     36.89 o
   1   6   1        2.91        3.45      4.98 o
   2   6   1      113.76      148.84     19.40 o
   3   6   1        0.17       -2.32      3.69 o
   4   6   1      170.73      176.63     24.49 o
   5   6   1       12.67        2.31     14.39 o
   6   6   1       22.97        8.24     10.77 o
   7   6   1        8.08       13.48     13.14 o
   8   6   1        1.84        9.23     13.42 o
   9   6   1        9.89       17.41     12.92 o
  -6   7   1       21.92       36.91     13.65 o
  -5   7   1        6.77        6.77      7.23 o
  -4   7   1        1.47        0.52      4.46 o
  -3   7   1        3.23      -10.65     11.38 o
  -2   7   1       13.89        0.67      7.99 o
  -1   7   1       12.38       -4.37     10.49 o
   0   7   1        0.20      -14.18     16.42 o
   1   7   1        6.75      -14.30     16.69 o
   2   7   1       78.70       85.25     18.84 o
   3   7   1        6.03      -16.20     12.86 o
   4   7   1        2.94      -17.04     15.39 o
   5   7   1        0.00       -4.92      9.24 o
   6   7   1        2.80       -2.85     18.98 o
 -15   0   2        0.01        9.27     11.91 o
 -14   0   2       58.10       77.53     26.96 o
 -13   0   2       23.35       37.89     21.07 o
 -12   0   2       11.34       22.03     12.66 o
 -11   0   2        0.85        5.73     10.58 o
 -10   0   2       88.93       78.06     23.38 o
  -9   0   2      774.79      814.82     69.42 o
  -8   0   2      784.76      770.10     62.06 o
  -7   0   2       99.25      122.20     23.76 o
  -6   0   2     1303.34     1313.27     69.33 o
  -5   0   2     1792.32     1738.91     51.70 o
  -4   0   2    38552.16    36254.69    868.51 o
  -3   0   2    35091.76    33963.62    183.32 o
  -2   0   2     3049.07     2849.35     69.38 o
   2   0   2     3382.62     3203.46     50.12 o
   3   0   2      349.14      357.64     19.39 o
   4   0   2    10982.69    10422.48    164.62 o
   5   0   2        6.61        8.19      8.69 o
   6   0   2      110.36      101.16      8.34 o
   7   0   2      449.77      365.21     51.80 o
   8   0   2      184.49      195.61     31.21 o
   9   0   2        0.09        6.87     12.80 o
  10   0   2        3.16        7.73      7.74 o
  11   0   2       13.61        8.24      1.80 o
  12   0   2        3.22        3.77      2.79 o
  13   0   2       23.70       28.84     12.79 o
  14   0   2       34.65       43.21     19.67 o
  15   0   2        0.67       -5.23     10.82 o
 -15   1   2        0.03        3.52      5.94 o
 -14   1   2        0.91       -0.05      7.47 o
 -13   1   2       11.24       16.92      8.60 o
 -12   1   2        5.12        2.29      3.60 o
 -11   1   2        3.86        3.20      5.40 o
 -10   1   2       78.68       69.81     14.78 o
  -9   1   2       59.44       60.61     13.71 o
  -8   1   2       58.73       62.94     12.06 o
  -7   1   2       14.83       17.32      7.05 o
  -6   1   2        6.60        5.32      2.79 o
  -5   1   2       77.64       87.34      7.97 o
  -4   1   2     2317.63     2434.16     34.65 o
  -3   1   2      538.55      537.37     12.67 o
  -2   1   2     8256.86     8279.29     78.26 o
  -1   1   2      437.70      442.74     12.36 o
   0   1   2      384.07      329.43      8.83 o
   1   1   2     2527.04     2316.07     25.48 o
   2   1   2     4524.25     4544.89     44.64 o
   3   1   2     6205.23     6066.09    150.90 o
   4   1   2      111.74      102.47     12.08 o
   5   1   2      403.19      417.11     20.21 o
   6   1   2       62.48       48.43      7.24 o
   7   1   2       20.24       15.62      3.47 o
   8   1   2       47.65       43.27      5.74 o
   9   1   2        2.27        0.27      6.79 o
  10   1   2        3.86       -1.22      4.07 o
  11   1   2      150.21      158.40     14.89 o
  12   1   2        0.07        0.00      3.10 o
  13   1   2        0.16       -0.61      3.08 o
  14   1   2        0.12       -0.41      4.31 o
  15   1   2        2.22       -4.78      3.72 o
 -15   2   2        1.36       11.55     11.28 o
 -14   2   2        0.00        3.72      5.88 o
 -13   2   2       19.08       25.89     12.38 o
 -12   2   2        9.94        9.43      5.89 o
 -11   2   2       17.58       15.75      8.43 o
 -10   2   2        2.48       -0.75      5.67 o
  -9   2   2        0.14       -1.41      4.96 o
  -8   2   2       53.59       64.33     12.70 o
  -7   2   2       90.43       87.28     13.02 o
  -6   2   2       34.59       43.43      6.52 o
  -5   2   2      528.45      543.31     29.28 o
  -4   2   2      300.09      301.52     12.96 o
  -3   2   2      263.24      266.00     10.75 o
  -2   2   2     1685.63     1718.92     21.21 o
  -1   2   2     1063.06     1111.48     19.11 o
   0   2   2      110.55      101.12      6.08 o
   1   2   2      234.81      238.98     18.10 o
   2   2   2      524.72      631.28     27.54 o
   3   2   2      437.60      473.24     25.77 o
   4   2   2      481.93      434.41     29.31 o
   5   2   2      564.67      602.36     21.48 o
   6   2   2     1317.56     1320.56     36.50 o
   7   2   2      165.78      177.72     14.88 o
   8   2   2       80.78       75.60     10.80 o
   9   2   2      450.29      487.09     34.53 o
  10   2   2       12.91       13.46     11.08 o
  11   2   2       42.57       31.51     10.63 o
  12   2   2       17.69       24.47     10.27 o
  13   2   2       21.58       23.89     12.16 o
  14   2   2        1.86       -8.79     11.34 o
  15   2   2        0.21       -6.95      8.13 o
 -14   3   2       32.74       43.20     24.69 o
 -13   3   2       27.94       21.79     15.88 o
 -12   3   2        2.32       -7.93     14.82 o
 -11   3   2       11.32        7.74      1.27 o
 -10   3   2       31.12       22.25     13.75 o
  -9   3   2       92.92       89.16     15.14 o
  -8   3   2       85.40       98.03     14.53 o
  -7   3   2      184.90      168.82     15.16 o
  -6   3   2       30.31       11.22      6.27 o
  -5   3   2      529.93      471.43     31.78 o
  -4   3   2       61.77       55.76      5.43 o
  -3   3   2      170.63      161.10      9.56 o
  -2   3   2      215.43      236.62     13.33 o
  -1   3   2     1696.28     1893.59     36.08 o
   0   3   2      486.21      507.61     16.68 o
   1   3   2       97.34      117.59     10.16 o
   2   3   2      558.68      701.51     32.43 o
   3   3   2     1027.07     1147.27     62.71 o
   4   3   2       32.62       29.84      6.85 o
   5   3   2     2471.32     2540.76     77.78 o
   6   3   2       36.60       19.68     11.67 o
   7   3   2      118.28      120.12      8.33 o
   8   3   2      191.27      203.47     15.57 o
   9   3   2      489.61      525.49     27.88 o
  10   3   2        0.10       -0.41      5.60 o
  11   3   2       23.76       15.64     21.58 o
  12   3   2        6.09        7.28     17.59 o
  13   3   2        7.04       10.88     13.56 o
  14   3   2        8.34       -1.69      6.91 o
 -13   4   2       11.36       21.49     18.54 o
 -12   4   2       36.11       40.94     21.32 o
 -11   4   2        1.65       -8.83     14.99 o
 -10   4   2       31.91       24.75     14.90 o
  -9   4   2        0.04       -0.92      2.57 o
  -8   4   2      179.08      190.95     37.86 o
  -7   4   2      290.80      275.35     43.26 o
  -6   4   2       17.78       21.08     26.96 o
  -5   4   2      338.32      330.99     14.83 o
  -4   4   2        0.16       -0.40      1.65 o
  -3   4   2      703.01      750.20     41.50 o
  -2   4   2        2.63       -6.49      4.33 o
  -1   4   2       37.10       34.15      4.84 o
   0   4   2        6.50        8.14      3.21 o
   1   4   2      324.16      350.62     16.57 o
   2   4   2        0.78        0.36      3.44 o
   3   4   2        1.30       11.94      9.36 o
   4   4   2      184.69      211.62     22.16 o
   5   4   2      278.93      294.86     28.06 o
   6   4   2      846.51      850.44     38.13 o
   7   4   2     1048.09     1061.16     42.48 o
   8   4   2       44.76       54.74      9.86 o
   9   4   2        8.59       13.75      7.61 o
  10   4   2       87.94       84.71     19.13 o
  11   4   2        0.01       -6.28     14.06 o
  12   4   2        0.00       -5.60     13.69 o
  13   4   2        7.07        2.33      9.38 o
 -11   5   2       10.15       13.76     13.12 o
 -10   5   2        2.37        3.32      3.74 o
  -9   5   2       63.82       48.88     21.34 o
  -8   5   2       96.94       88.79     27.78 o
  -7   5   2       42.53       69.44     20.54 o
  -6   5   2      134.79      148.08     22.55 o
  -5   5   2       79.30       81.15     11.73 o
  -4   5   2      101.89       97.96     11.84 o
  -3   5   2        5.42        0.63      3.93 o
  -2   5   2      205.63      210.66     13.76 o
  -1   5   2      211.23      215.33     13.67 o
   0   5   2      226.44      200.16     13.46 o
   1   5   2      493.14      479.48     20.54 o
   2   5   2      495.04      486.21     18.03 o
   3   5   2      119.87      123.51     17.68 o
   4   5   2      530.91      572.73     40.58 o
   5   5   2        9.19        7.79      5.78 o
   6   5   2        7.31       -4.06      7.00 o
   7   5   2       29.26       26.41      7.32 o
   8   5   2      103.10      119.91     21.94 o
   9   5   2        3.84        3.28      3.72 o
  10   5   2        0.50       -0.76      5.98 o
  11   5   2      209.68      251.92     36.62 o
  -9   6   2       10.20        9.30     10.61 o
  -8   6   2        7.88       -6.14     10.88 o
  -7   6   2        0.06        7.99     23.75 o
  -6   6   2        7.84        9.13     17.61 o
  -5   6   2       14.30        8.40      8.69 o
  -4   6   2        0.43       -2.42      3.09 o
  -3   6   2        0.19       -3.80      4.11 o
  -2   6   2       80.23       85.21     12.48 o
  -1   6   2        7.76        4.11     11.25 o
   0   6   2        6.64        0.23      5.49 o
   1   6   2        4.35       -2.96      3.88 o
   2   6   2       57.13       47.53      9.19 o
   3   6   2        6.73        7.74      7.46 o
   4   6   2       91.74       99.34     14.76 o
   5   6   2        0.27       -4.31      7.97 o
   6   6   2       73.70       64.85     11.99 o
   7   6   2        8.07        2.64      9.19 o
   8   6   2        2.98        0.45     11.85 o
   9   6   2       13.88       11.68     19.82 o
  -6   7   2        4.91        5.48     11.36 o
  -5   7   2        6.08       13.68     13.27 o
  -4   7   2        8.74        9.17      9.08 o
  -3   7   2        9.23        1.93      2.43 o
  -2   7   2        1.92       -1.55      6.56 o
  -1   7   2        7.96      -13.24     13.66 o
   0   7   2        0.10      -18.63     17.48 o
   1   7   2       60.33       50.55     19.28 o
   2   7   2       31.46       15.90      5.95 o
   3   7   2        2.65      -19.19     12.80 o
   4   7   2        4.72       -9.43     14.02 o
   5   7   2       36.11        6.15      4.97 o
   6   7   2       29.55       14.96     14.28 o
 -15   1   3        2.94        3.15      6.18 o
 -14   1   3        0.38       -0.18      3.44 o
 -13   1   3       15.70       17.52      9.93 o
 -12   1   3        2.34       -1.31      4.27 o
 -11   1   3        3.93        1.72      5.45 o
 -10   1   3      100.21      102.01     18.59 o
  -9   1   3       25.65       36.28     10.03 o
  -8   1   3       16.40       15.55      6.14 o
  -7   1   3        0.01       -0.67      2.45 o
  -6   1   3     1225.69     1372.17     52.56 o
  -5   1   3      583.83      570.53     24.71 o
  -4   1   3        6.31        7.39      2.00 o
  -3   1   3     2129.24     2101.12     35.05 o
  -2   1   3    11200.84    10532.18    168.70 o
  -1   1   3      685.97      688.13     21.81 o
   0   1   3      120.06      124.09      7.00 o
   1   1   3      259.02      237.68      6.86 o
   2   1   3      261.51      251.50      8.93 o
   3   1   3       15.09       20.18      4.56 o
   4   1   3      870.55      896.08     24.59 o
   5   1   3      745.37      720.68     24.47 o
   6   1   3      306.19      310.13     17.39 o
   7   1   3       37.62       30.53      4.32 o
   8   1   3        9.50        7.55      3.38 o
   9   1   3      547.22      568.02     27.05 o
  10   1   3        0.70        2.12      4.75 o
  11   1   3      107.03      108.16     18.47 o
  12   1   3       83.53       85.89     17.52 o
  13   1   3       27.91       14.23      6.24 o
  14   1   3        2.11       -0.63      5.59 o
  15   1   3       28.28       28.66     11.70 o
 -15   2   3        0.66       15.90     18.99 o
 -14   2   3        9.63       22.25     11.93 o
 -13   2   3       25.90       26.85     12.53 o
 -12   2   3       13.39       23.55      9.25 o
 -11   2   3        0.28       -1.39      1.09 o
 -10   2   3        3.18       10.47      6.64 o
  -9   2   3       84.92       66.26     13.99 o
  -8   2   3       79.94       81.54      9.57 o
  -7   2   3       17.42        9.45      4.35 o
  -6   2   3      173.25      179.74     12.03 o
  -5   2   3        0.52        0.36      1.69 o
  -4   2   3     1475.95     1535.24     45.62 o
  -3   2   3     1048.43     1133.09     22.56 o
  -2   2   3       16.43       18.07      2.36 o
  -1   2   3     1089.54     1129.33     28.44 o
   0   2   3      125.28      109.56      7.28 o
   1   2   3     1091.96     1121.71     19.99 o
   2   2   3        3.48        3.47      3.66 o
   3   2   3       56.91       50.05      7.61 o
   4   2   3      262.07      213.67     14.50 o
   5   2   3      117.43      113.97      9.24 o
   6   2   3       75.44       72.40      7.70 o
   7   2   3     2554.47     2654.07     50.49 o
   8   2   3       26.63       28.82      6.66 o
   9   2   3        0.07       -1.71      2.96 o
  10   2   3      114.67      106.72     12.34 o
  11   2   3      125.50      138.13     15.57 o
  12   2   3        9.04        7.98      4.71 o
  13   2   3        1.42       15.18     16.23 o
  14   2   3       11.79        6.10      4.66 o
  15   2   3        8.62        6.49      9.98 o
 -14   3   3       18.38       27.59     20.09 o
 -13   3   3       14.44       28.75     20.69 o
 -12   3   3        0.51        3.75      9.67 o
 -11   3   3       29.47       28.80      9.63 o
 -10   3   3        0.30        3.68      5.39 o
  -9   3   3        7.44       10.94      5.68 o
  -8   3   3       10.13       12.23      4.76 o
  -7   3   3       13.08        9.73      6.77 o
  -6   3   3        7.70        4.48      4.21 o
  -5   3   3      196.57      204.88     14.63 o
  -4   3   3        7.34        5.83      2.42 o
  -3   3   3        4.57       11.26      4.35 o
  -2   3   3        6.25        3.57      2.08 o
  -1   3   3     2166.47     2347.43     35.50 o
   0   3   3        5.38        4.90      1.36 o
   1   3   3     1722.66     1893.93     43.62 o
   2   3   3      242.03      244.27     21.33 o
   3   3   3        3.10       12.31      9.47 o
   4   3   3      433.59      483.01     32.94 o
   5   3   3      716.60      814.68     63.84 o
   6   3   3      214.45      209.54     24.27 o
   7   3   3        0.82       -2.01      5.98 o
   8   3   3      239.83      252.76     12.11 o
   9   3   3      492.59      524.05     34.57 o
  10   3   3       89.22       84.97     13.01 o
  11   3   3       19.12        8.45     14.24 o
  12   3   3       10.55       23.91     17.44 o
  13   3   3       28.14       56.97     28.09 o
  14   3   3       14.00       16.98     19.21 o
 -13   4   3        8.77       18.38     17.04 o
 -12   4   3        5.59       -0.46      6.34 o
 -11   4   3       26.80       32.13     18.00 o
 -10   4   3       69.12       73.00     27.02 o
  -9   4   3       11.16       11.38      8.36 o
  -8   4   3       16.05       11.15      7.02 o
  -7   4   3       12.10       15.02      7.97 o
  -6   4   3      127.99      124.93     28.34 o
  -5   4   3      302.87      300.26     16.36 o
  -4   4   3      177.03      168.85     15.31 o
  -3   4   3        1.47        2.05      1.47 o
  -2   4   3       52.32       57.21      6.28 o
  -1   4   3      164.88      166.85     10.07 o
   0   4   3       22.46       28.00      4.49 o
   1   4   3      117.26      104.46      7.89 o
   2   4   3       27.79       19.23      2.55 o
   3   4   3      251.49      279.50     25.96 o
   4   4   3       23.28       11.25      6.04 o
   5   4   3      165.11      137.56     15.68 o
   6   4   3       81.82       70.17     11.22 o
   7   4   3       16.83        8.34      8.34 o
   8   4   3       21.53       14.48      5.27 o
   9   4   3       60.16       43.97      8.44 o
  10   4   3       15.41       11.92      9.71 o
  11   4   3       23.29        8.67     17.50 o
  12   4   3       26.23       19.83     17.00 o
  13   4   3       31.55       63.45     28.91 o
 -11   5   3        0.98        2.96      6.36 o
 -10   5   3        3.50       -7.56      8.24 o
  -9   5   3       18.71       13.59     11.01 o
  -8   5   3        1.35       -6.42      9.14 o
  -7   5   3        0.02       -5.54      7.67 o
  -6   5   3       24.13       30.00     22.18 o
  -5   5   3       14.35       17.02     12.54 o
  -4   5   3       12.34       12.85      5.63 o
  -3   5   3        0.18        1.92      2.92 o
  -2   5   3      119.82      127.01     10.00 o
  -1   5   3       96.34      128.67     10.07 o
   0   5   3        0.00        1.26      3.92 o
   1   5   3      362.96      408.98     18.16 o
   2   5   3       89.08       75.18     11.03 o
   3   5   3       48.79       32.75     31.86 o
   4   5   3      239.85      253.37     22.64 o
   5   5   3        1.16       -9.87      6.58 o
   6   5   3       37.63       27.23     11.83 o
   7   5   3       12.02        4.09      8.47 o
   8   5   3        4.79       -4.34      8.48 o
   9   5   3       74.18       60.38     12.78 o
  10   5   3       31.04       34.94      9.34 o
  11   5   3      133.30      133.36     21.23 o
  -9   6   3        0.47       -4.17      7.71 o
  -8   6   3        3.23       -0.71      8.99 o
  -7   6   3       88.01       86.80     27.50 o
  -6   6   3       41.27       49.77     14.06 o
  -5   6   3      121.47      150.04     24.43 o
  -4   6   3      257.60      284.97     25.61 o
  -3   6   3       74.35       67.30     11.88 o
  -2   6   3        4.55        0.68      1.88 o
  -1   6   3       86.42       89.13     21.95 o
   0   6   3       35.94       28.83      4.50 o
   1   6   3        0.89       -9.07      6.05 o
   2   6   3       87.59       88.02     13.08 o
   3   6   3       61.81       46.38      9.74 o
   4   6   3       58.42       44.19      8.19 o
   5   6   3        2.68       -0.11      2.62 o
   6   6   3        4.27        1.36      6.69 o
   7   6   3       10.95        4.90      6.62 o
   8   6   3        3.29       -1.39     19.07 o
   9   6   3       11.58       -3.71     16.56 o
  -5   7   3        0.63       22.77     17.80 o
  -4   7   3        0.10       12.61     14.08 o
  -3   7   3        9.27        7.04      8.55 o
  -2   7   3        3.05       11.45     11.04 o
  -1   7   3       14.65        8.51      9.56 o
   0   7   3        0.91       -9.92     13.87 o
   1   7   3        5.35      -13.38     15.06 o
   2   7   3        6.83       -5.83     12.99 o
   3   7   3        4.84      -17.53     17.68 o
   4   7   3        0.05       -2.63     11.82 o
   5   7   3        0.83       -1.36     13.84 o
 -15   0   4       37.28       36.96     20.09 o
 -14   0   4       24.90       34.49     17.01 o
 -13   0   4       40.65       42.15     17.48 o
 -12   0   4      185.44      174.59     38.27 o
 -11   0   4       96.25       77.04     24.57 o
 -10   0   4       11.45       14.38     12.10 o
  -9   0   4      151.49      153.68     31.87 o
  -8   0   4     1241.53     1235.12     80.10 o
  -7   0   4     3415.99     3617.31    129.97 o
  -6   0   4     4621.99     4777.53    141.70 o
  -5   0   4      568.93      556.37     45.14 o
  -4   0   4      779.67      865.75     37.00 o
  -3   0   4        6.87        5.66      1.48 o
  -2   0   4       57.62       34.42      7.33 o
  -1   0   4      979.02      898.32     30.95 o
   0   0   4     8517.74     7701.90    109.95 o
   1   0   4     1341.04     1273.00     89.41 o
   2   0   4       19.39       20.38      9.45 o
   3   0   4     4649.51     4575.55     91.52 o
   4   0   4      331.02      317.53     21.93 o
   5   0   4      590.31      464.30     59.14 o
   6   0   4      385.59      377.53     43.12 o
   7   0   4       43.84       33.01      6.45 o
   8   0   4       30.47       32.10     11.34 o
   9   0   4       13.68        9.00      7.46 o
  10   0   4        0.09        4.69      7.40 o
  11   0   4      282.71      322.78     47.31 o
  12   0   4        7.37       21.70     13.36 o
  13   0   4        0.44      -12.18      9.66 o
  14   0   4      244.28      293.85     50.51 o
  15   0   4      143.56      167.04     40.43 o
 -15   1   4       14.10       21.21     10.25 o
 -14   1   4       17.23       13.02      8.75 o
 -13   1   4       10.03        9.09      6.57 o
 -12   1   4       13.45       12.59      7.97 o
 -11   1   4        0.72        1.80      4.76 o
 -10   1   4        0.00        2.05      5.39 o
  -9   1   4        1.36        3.94      6.71 o
  -8   1   4      325.53      328.32     30.97 o
  -7   1   4        0.71       19.58      8.48 o
  -6   1   4      683.02      687.19     38.33 o
  -5   1   4     1858.59     1962.77     60.98 o
  -4   1   4        6.01       17.32      4.44 o
  -3   1   4        1.79        2.01      1.35 o
  -2   1   4      594.83      584.74     18.86 o
  -1   1   4        2.72        1.08      0.68 o
   0   1   4     1836.13     1565.79     27.55 o
   1   1   4      672.61      664.54     15.14 o
   2   1   4     1089.24     1024.92     20.83 o
   3   1   4       34.71       33.56      5.56 o
   4   1   4        1.98        3.90      2.98 o
   5   1   4      809.92      853.40     36.14 o
   6   1   4       93.74       85.20     11.11 o
   7   1   4      485.30      512.46     24.34 o
   8   1   4      176.79      193.61     13.93 o
   9   1   4       19.45       26.09      6.90 o
  10   1   4        5.30        8.93      5.25 o
  11   1   4      124.75      125.15     20.42 o
  12   1   4      155.45      176.50     24.96 o
  13   1   4        1.94       10.66      8.07 o
  14   1   4       12.55       15.16      8.58 o
  15   1   4        8.22       11.81     12.66 o
 -15   2   4       18.42       38.17     24.31 o
 -14   2   4        0.76        4.32      4.96 o
 -13   2   4       22.93       27.99     10.70 o
 -12   2   4        4.03        8.73     10.09 o
 -11   2   4       20.95       19.28      8.31 o
 -10   2   4        2.93        2.60      2.32 o
  -9   2   4        0.92       -0.26      3.12 o
  -8   2   4       40.88       38.55      6.84 o
  -7   2   4      187.26      191.89     15.76 o
  -6   2   4      319.62      300.94     19.28 o
  -5   2   4      416.87      472.92     17.01 o
  -4   2   4        0.00        0.32      0.67 o
  -3   2   4      100.38      120.04      8.00 o
  -2   2   4       61.14       76.24      7.03 o
  -1   2   4       15.32       11.21      4.67 o
   0   2   4       83.70       91.63      7.40 o
   1   2   4      235.03      228.68      9.11 o
   2   2   4      290.77      306.63     11.72 o
   3   2   4     2262.68     2309.37     67.99 o
   4   2   4     1424.70     1550.92     42.59 o
   5   2   4      633.37      668.46     31.90 o
   6   2   4       64.56       77.87      8.89 o
   7   2   4        3.65        6.03      6.85 o
   8   2   4      140.22      130.82     11.77 o
   9   2   4       28.48       14.36      4.17 o
  10   2   4       11.02        5.18      3.01 o
  11   2   4       63.54       63.43     10.81 o
  12   2   4       85.58      115.06     19.32 o
  13   2   4       33.40       39.90     23.19 o
  14   2   4        2.24       15.32     17.45 o
  15   2   4        0.44       -2.98      5.77 o
 -14   3   4        0.11       20.26     17.32 o
 -13   3   4        0.37       -1.10      2.27 o
 -12   3   4       77.87       96.27     33.09 o
 -11   3   4        0.02        0.55      4.18 o
 -10   3   4       68.69       76.10     15.81 o
  -9   3   4       46.76       63.34     13.65 o
  -8   3   4       58.48       60.65     12.67 o
  -7   3   4       32.89       32.40      7.60 o
  -6   3   4        2.90        1.75      1.09 o
  -5   3   4      360.47      376.70     24.20 o
  -4   3   4      107.46      108.47      9.52 o
  -3   3   4      642.37      634.35     35.15 o
  -2   3   4      863.82     1020.31     55.39 o
  -1   3   4        4.37       10.13      3.77 o
   0   3   4     1371.65     1459.43     31.49 o
   1   3   4     1787.82     1806.25     53.60 o
   2   3   4        1.82       -2.66      4.49 o
   3   3   4      591.92      535.13     47.31 o
   4   3   4        0.00       -1.40      4.31 o
   5   3   4        4.81       -4.27      8.15 o
   6   3   4      118.20      126.25     15.80 o
   7   3   4      163.10      156.06     11.17 o
   8   3   4       73.34       64.15      5.43 o
   9   3   4      357.46      337.27     28.38 o
  10   3   4       24.03       22.17      5.35 o
  11   3   4       35.75       40.08      9.58 o
  12   3   4       92.78      101.22     33.63 o
  13   3   4        8.18       18.16     15.05 o
  14   3   4        8.01       21.96     18.42 o
 -13   4   4        0.86        6.30      7.17 o
 -12   4   4       12.23       25.87     18.48 o
 -11   4   4       19.48       30.72     21.80 o
 -10   4   4      100.44       99.65     33.45 o
  -9   4   4       58.63       57.08     22.76 o
  -8   4   4      110.60       95.39     28.03 o
  -7   4   4       23.03       25.68     12.39 o
  -6   4   4        8.29        5.35      1.59 o
  -5   4   4        6.77        3.26      2.60 o
  -4   4   4        3.01       -0.52      1.44 o
  -3   4   4       19.05       34.71     25.27 o
  -2   4   4       49.61       51.66      9.40 o
  -1   4   4      125.83      151.51     14.62 o
   0   4   4      667.72      707.47     54.43 o
   1   4   4      551.13      514.69     30.99 o
   2   4   4      190.16      123.01     31.16 o
   3   4   4       65.54       70.03     11.58 o
   4   4   4       57.65       43.56     34.72 o
   5   4   4       20.72      -11.38     10.52 o
   6   4   4       23.72        5.08      9.88 o
   7   4   4      534.12      546.85     35.67 o
   8   4   4       42.36       42.02     12.96 o
   9   4   4       91.63       86.49     14.25 o
  10   4   4       60.16       46.68     10.83 o
  11   4   4       20.80       13.91      4.94 o
  12   4   4        8.38        7.67      6.79 o
  13   4   4        0.02       23.69     20.36 o
 -11   5   4       42.48       60.89     27.07 o
 -10   5   4        3.65       11.31     11.59 o
  -9   5   4       58.51       62.34     26.15 o
  -8   5   4       45.42       42.80     20.05 o
  -7   5   4       41.86       46.60     19.98 o
  -6   5   4        1.56        5.92      6.96 o
  -5   5   4       78.22       86.23     18.77 o
  -4   5   4      207.32      231.72     27.44 o
  -3   5   4      180.99      157.20     17.05 o
  -2   5   4      839.40      855.53     39.56 o
  -1   5   4       34.01       32.09      6.75 o
   0   5   4        0.26        2.06      2.80 o
   1   5   4      171.13      178.41     11.30 o
   2   5   4        4.76       -5.38      4.94 o
   3   5   4      400.19      413.44     36.21 o
   4   5   4      110.04      143.70     26.60 o
   5   5   4       42.81       33.35     12.19 o
   6   5   4       17.12        1.14      5.86 o
   7   5   4      200.82      197.16     23.29 o
   8   5   4      294.22      316.53     29.95 o
   9   5   4      383.55      408.58     35.47 o
  10   5   4       14.00        5.31      5.99 o
  11   5   4        4.43       -3.22      4.87 o
  -9   6   4        5.57        8.91     11.03 o
  -8   6   4        1.78        3.61      7.99 o
  -7   6   4        1.83       -5.23      7.27 o
  -6   6   4        6.54       10.86      9.38 o
  -5   6   4       17.19       34.77     19.98 o
  -4   6   4        0.21       -3.36      5.94 o
  -3   6   4        5.92        5.19      4.40 o
  -2   6   4        0.23        2.60      3.33 o
  -1   6   4       76.66       87.14     16.77 o
   0   6   4       12.75       -4.04      8.02 o
   1   6   4       85.18       84.91     16.99 o
   2   6   4       59.38       59.71     14.41 o
   3   6   4      106.06       96.63     14.38 o
   4   6   4        0.12      -10.69      7.13 o
   5   6   4       15.75        8.31      2.61 o
   6   6   4        9.62        6.83      5.56 o
   7   6   4       25.40       13.48      7.74 o
   8   6   4        0.76        5.35      4.76 o
   9   6   4        0.11       -2.36     14.73 o
  -5   7   4        5.35        6.67     16.10 o
  -4   7   4        2.46        3.13     14.03 o
  -3   7   4        2.03       12.57      9.01 o
  -2   7   4        0.98       13.54      8.88 o
  -1   7   4        0.23        7.48      9.14 o
   0   7   4        1.29       -3.78      7.72 o
   1   7   4        9.17       10.47      8.43 o
   2   7   4       62.93       67.18     24.57 o
   3   7   4        4.99      -13.07     14.19 o
   4   7   4        3.27       -6.54      6.63 o
   5   7   4        0.59       -2.41      9.71 o
 -15   1   5        0.72       -0.97      2.93 o
 -14   1   5        8.17       15.30      9.56 o
 -13   1   5        1.59        0.67      3.97 o
 -12   1   5       21.67       26.39     10.74 o
 -11   1   5        8.21        9.29      6.72 o
 -10   1   5       25.51       29.86     10.94 o
  -9   1   5      417.43      450.62     38.27 o
  -8   1   5       90.11      104.73     18.15 o
  -7   1   5      392.50      421.86     32.98 o
  -6   1   5     2876.00     2918.65     80.51 o
  -5   1   5      633.72      582.08     34.88 o
  -4   1   5        0.14        7.93      5.51 o
  -3   1   5       91.81       88.90      8.44 o
  -2   1   5       54.51       45.79      6.53 o
  -1   1   5       10.33        7.63      2.13 o
   0   1   5       37.91       27.63      2.95 o
   1   1   5        0.00        0.58      1.48 o
   2   1   5        9.64        5.37      2.60 o
   3   1   5     2802.86     2826.98     43.88 o
   4   1   5       41.20       40.93      5.28 o
   5   1   5     2009.83     2163.03     66.81 o
   6   1   5       22.00       28.18     14.65 o
   7   1   5      338.28      258.41     37.41 o
   8   1   5      481.82      451.05     33.62 o
   9   1   5       12.58       10.68      5.07 o
  10   1   5      102.72      102.12     17.68 o
  11   1   5       39.83       38.49     11.28 o
  12   1   5        0.38        2.13      3.62 o
  13   1   5      175.64      207.36     28.66 o
  14   1   5       14.84       23.18     10.13 o
  15   1   5       64.38       91.03     31.68 o
 -14   2   5        7.84       13.09      8.73 o
 -13   2   5        1.94        5.05      7.25 o
 -12   2   5       33.43       43.88     13.99 o
 -11   2   5        4.87        5.18      4.81 o
 -10   2   5        0.54        2.92      5.57 o
  -9   2   5       66.96       70.17     15.12 o
  -8   2   5       14.84       26.02      9.92 o
  -7   2   5      217.30      242.57     25.14 o
  -6   2   5        0.02        4.27      4.02 o
  -5   2   5      156.59      169.31     13.70 o
  -4   2   5        0.23        0.78      4.70 o
  -3   2   5      973.89      999.80     34.02 o
  -2   2   5       54.91       47.64      4.36 o
  -1   2   5       92.41       70.60      7.92 o
   0   2   5      300.79      291.96     15.46 o
   1   2   5      616.70      606.28     26.52 o
   2   2   5       27.59       27.80      3.09 o
   3   2   5     3220.02     3370.34     78.70 o
   4   2   5      194.75      216.13     16.49 o
   5   2   5      322.88      387.20     38.75 o
   6   2   5       28.14       23.95      4.75 o
   7   2   5      159.31      174.51     14.87 o
   8   2   5        3.69       13.79      4.47 o
   9   2   5        1.08        3.18      6.96 o
  10   2   5       60.36       56.74      8.65 o
  11   2   5      137.26      163.34     15.73 o
  12   2   5       15.00       14.60     14.75 o
  13   2   5       23.41       33.27     21.14 o
  14   2   5       21.95       36.67     21.54 o
 -14   3   5       16.66       36.10     24.74 o
 -13   3   5       16.01       23.57     19.10 o
 -12   3   5       45.38       56.74     26.23 o
 -11   3   5       39.29       46.27     13.81 o
 -10   3   5       43.96       63.75     14.58 o
  -9   3   5       22.36       27.93      9.20 o
  -8   3   5        4.50        3.78      2.36 o
  -7   3   5       30.20       36.95     16.34 o
  -6   3   5       38.41       28.52      7.86 o
  -5   3   5      273.50      287.76     20.80 o
  -4   3   5       33.18       36.66      6.64 o
  -3   3   5      121.41      127.88     24.58 o
  -2   3   5      692.00      756.88     38.15 o
  -1   3   5       10.20       11.79      4.16 o
   0   3   5      109.39      110.68      9.36 o
   1   3   5      738.30      778.26     27.92 o
   2   3   5       12.07       12.40      2.94 o
   3   3   5       14.49       18.10      3.92 o
   4   3   5        1.60        0.77      3.52 o
   5   3   5      104.58      120.79     16.18 o
   6   3   5      289.68      304.85     29.18 o
   7   3   5       42.39       44.45      6.18 o
   8   3   5        1.20        4.84      6.20 o
   9   3   5       99.56       95.78     14.25 o
  10   3   5       99.44       89.33     14.99 o
  11   3   5        2.65        8.56      4.85 o
  12   3   5        1.28       -2.79      4.35 o
  13   3   5        6.31       12.46     16.23 o
  14   3   5        0.90       16.29     15.98 o
 -13   4   5       16.84       31.36     22.31 o
 -12   4   5        2.17        8.34     10.83 o
 -11   4   5        0.19       -1.00     10.37 o
 -10   4   5        2.11        3.87      8.64 o
  -9   4   5       79.56       84.75     30.00 o
  -8   4   5      101.89      110.31     31.64 o
  -7   4   5       10.01       19.77     13.69 o
  -6   4   5        0.55        9.24     10.47 o
  -5   4   5       56.69       54.31     18.90 o
  -4   4   5        0.43        3.77      7.42 o
  -3   4   5       76.20      100.97     24.41 o
  -2   4   5        8.93        0.61     16.29 o
  -1   4   5       12.07       10.68      3.60 o
   0   4   5       35.13       50.88      8.54 o
   1   4   5       23.50       17.45      2.48 o
   2   4   5      232.61      201.59     16.59 o
   3   4   5        0.22       -0.97      2.65 o
   4   4   5        0.93        1.29     13.37 o
   5   4   5       41.58       25.63      5.48 o
   6   4   5      286.05      300.57     31.66 o
   7   4   5       43.00       32.52      9.57 o
   8   4   5      188.95      184.11     21.57 o
   9   4   5      127.66      120.61     17.97 o
  10   4   5      122.83      144.53     20.75 o
  11   4   5       30.68       30.91      9.63 o
  12   4   5        0.23       -2.65      3.60 o
 -11   5   5       12.95       17.82     13.85 o
 -10   5   5       16.25       15.02     13.36 o
  -9   5   5        0.00       -0.39      2.78 o
  -8   5   5        0.94        4.03      4.56 o
  -7   5   5        4.49        9.92     11.53 o
  -6   5   5        0.73        5.75      8.60 o
  -5   5   5       16.60       17.60     12.20 o
  -4   5   5        0.04       16.80     27.11 o
  -3   5   5       24.55       10.17     14.90 o
  -2   5   5       81.72      100.79     13.97 o
  -1   5   5       42.82       49.09      9.50 o
   0   5   5      221.10      241.66     20.07 o
   1   5   5       87.83       77.73      8.75 o
   2   5   5       68.58       59.17     14.34 o
   3   5   5       11.79       -0.03      9.56 o
   4   5   5       23.25       18.31     25.65 o
   5   5   5      129.22      123.53     20.88 o
   6   5   5        5.15       -4.74      5.15 o
   7   5   5       93.39       92.67     15.73 o
   8   5   5      212.70      223.72     25.87 o
   9   5   5       11.99        6.53      6.29 o
  10   5   5       94.82       93.98     17.52 o
  11   5   5        3.35       -2.62      4.95 o
  -9   6   5       19.93       27.69     17.51 o
  -8   6   5       45.98       48.02     22.25 o
  -7   6   5       97.64       87.43     28.76 o
  -6   6   5        7.58        7.38      8.94 o
  -5   6   5       15.58       23.03     14.01 o
  -4   6   5       21.43       18.04      7.49 o
  -3   6   5        2.18        3.63      5.94 o
  -2   6   5        5.99       16.11     23.41 o
  -1   6   5      131.37      159.60     25.31 o
   0   6   5      229.78      224.33     28.65 o
   1   6   5        7.12       -0.80      4.30 o
   2   6   5       37.31       34.06     10.63 o
   3   6   5        0.91        0.14      8.30 o
   4   6   5        9.64        8.39      5.45 o
   5   6   5        7.52       -4.57      4.93 o
   6   6   5        1.91       -0.83      2.51 o
   7   6   5        4.35        1.96      5.45 o
   8   6   5       12.54       14.16      6.36 o
   9   6   5        0.03        2.32      3.77 o
  -5   7   5        5.15        1.56      4.37 o
  -4   7   5        0.56        2.37     14.50 o
  -3   7   5        0.42        6.26     13.58 o
  -2   7   5        5.63       23.23     12.44 o
  -1   7   5        1.65        1.07     18.37 o
   0   7   5        0.15       -2.29     10.11 o
   1   7   5        2.04       -5.79      5.61 o
   2   7   5        8.60       13.01     12.01 o
   3   7   5        0.58       -1.95      3.11 o
   4   7   5        0.02       -0.13      3.92 o
 -15   0   6       29.58       27.43     17.40 o
 -14   0   6        3.31        9.92      9.09 o
 -13   0   6        3.60        4.44      6.82 o
 -12   0   6       59.22       72.12     26.97 o
 -11   0   6      180.21      214.01     42.28 o
 -10   0   6      513.43      594.78     69.49 o
  -9   0   6      380.83      435.18     54.97 o
  -8   0   6       64.04       71.85     22.50 o
  -7   0   6        7.53        5.09      5.88 o
  -6   0   6        0.14        6.53      7.48 o
  -5   0   6      703.93      691.60     55.93 o
  -4   0   6      432.97      464.74     43.36 o
  -3   0   6     1901.23     1961.58     82.24 o
  -2   0   6       94.27       99.18     13.03 o
  -1   0   6     1391.45     1430.51     36.29 o
   0   0   6        0.17        0.13      2.46 o
   1   0   6      936.99      917.05     34.49 o
   2   0   6       19.04        9.68      9.30 o
   3   0   6     1128.86     1134.01     42.99 o
   4   0   6        0.00        3.66      2.01 o
   5   0   6      491.55      460.84     45.68 o
   6   0   6      337.13      274.02     35.50 o
   7   0   6     2758.53     3066.93    130.38 o
   8   0   6       34.12       29.66     12.03 o
   9   0   6      173.89      169.03     29.63 o
  10   0   6      490.80      481.55     56.06 o
  11   0   6       32.38       39.92     16.39 o
  12   0   6      333.97      402.49     55.34 o
  13   0   6      392.30      460.59     61.34 o
  14   0   6      276.21      359.00     57.08 o
  15   0   6       20.27        5.86      4.72 o
 -15   1   6        1.36       11.02      9.46 o
 -14   1   6        0.12        1.28      4.55 o
 -13   1   6       13.02       10.50      6.24 o
 -12   1   6       12.29        6.88      3.20 o
 -11   1   6        0.07        1.07      7.60 o
 -10   1   6        1.77       -1.62      2.10 o
  -9   1   6      138.15      140.92     22.11 o
  -8   1   6      324.62      348.69     32.38 o
  -7   1   6       57.61       53.57     11.93 o
  -6   1   6      349.43      341.18     30.00 o
  -5   1   6       39.58       39.12      9.95 o
  -4   1   6       78.90       83.08     13.85 o
  -3   1   6      454.14      472.61     29.62 o
  -2   1   6       96.84       93.15     12.59 o
  -1   1   6      118.23      122.68      8.06 o
   0   1   6       26.33       20.27      3.25 o
   1   1   6     1651.10     1772.68     33.69 o
   2   1   6       34.32       38.42      4.98 o
   3   1   6      430.15      480.96     18.80 o
   4   1   6     1980.28     2171.73     60.33 o
   5   1   6      709.14      774.02     41.54 o
   6   1   6      318.08      284.49     26.90 o
   7   1   6        9.47       23.59      6.01 o
   8   1   6       11.35        7.64      6.07 o
   9   1   6        7.53        6.91      3.60 o
  10   1   6       69.02       55.84     10.66 o
  11   1   6       55.24       55.20     13.70 o
  12   1   6       52.72       69.11     16.16 o
  13   1   6       61.56       66.78     16.58 o
  14   1   6       36.95       54.04     15.57 o
  15   1   6        5.95       27.41     21.42 o
 -14   2   6        0.90        5.98      6.87 o
 -13   2   6        3.92        4.93      8.39 o
 -12   2   6       59.44       65.18     16.97 o
 -11   2   6       27.60       35.46     12.67 o
 -10   2   6      151.83      178.23     26.12 o
  -9   2   6       53.99       65.78     15.61 o
  -8   2   6       12.42       24.46      9.90 o
  -7   2   6      217.43      228.18     25.47 o
  -6   2   6       98.55       88.91     15.04 o
  -5   2   6       64.95       57.94     10.85 o
  -4   2   6      479.62      461.01     47.32 o
  -3   2   6        4.29        9.67      6.42 o
  -2   2   6        2.82        2.09      4.05 o
  -1   2   6      482.92      441.82     22.81 o
   0   2   6      754.42      756.37     18.12 o
   1   2   6      373.63      420.99     17.14 o
   2   2   6      324.24      354.75     21.87 o
   3   2   6       35.22       42.16      6.05 o
   4   2   6       75.99      108.21     12.89 o
   5   2   6       18.88       19.64     15.79 o
   6   2   6       33.51       56.16     14.00 o
   7   2   6        0.35       -0.32      7.70 o
   8   2   6       64.40       74.65     11.10 o
   9   2   6        3.67        5.02      4.82 o
  10   2   6       52.22       61.45     10.72 o
  11   2   6        1.10       -5.96      4.72 o
  12   2   6      150.10      175.96     40.57 o
  13   2   6       29.96       32.18     18.88 o
  14   2   6       33.78       52.76     25.86 o
 -13   3   6       30.22       47.55     25.93 o
 -12   3   6       13.76       32.27     12.74 o
 -11   3   6        9.08        8.11      3.70 o
 -10   3   6        8.71        5.62      3.20 o
  -9   3   6      254.46      278.75     29.84 o
  -8   3   6        0.00        2.13      7.56 o
  -7   3   6      159.51      154.53     36.75 o
  -6   3   6       49.61       55.75     10.33 o
  -5   3   6      174.61      184.15     16.68 o
  -4   3   6      161.63      155.47     12.29 o
  -3   3   6      838.45      820.27     62.08 o
  -2   3   6      121.44      125.22     22.71 o
  -1   3   6      545.88      543.39     25.21 o
   0   3   6        0.09       -0.49      2.08 o
   1   3   6       34.51       51.50      8.37 o
   2   3   6        0.33       -0.76      2.61 o
   3   3   6        5.50        6.14      2.78 o
   4   3   6      326.11      319.62     22.37 o
   5   3   6      281.91      242.55     23.51 o
   6   3   6       42.33       43.98      4.62 o
   7   3   6       12.96       18.19      7.37 o
   8   3   6      102.25      108.47     20.08 o
   9   3   6      101.89       84.36     13.62 o
  10   3   6       55.30       51.67     12.89 o
  11   3   6        3.23        8.78      8.16 o
  12   3   6        8.38        4.58      7.08 o
  13   3   6        5.56       11.16     13.29 o
 -12   4   6        9.76       14.46     17.60 o
 -11   4   6       52.79       48.24     24.18 o
 -10   4   6       50.03       39.54     21.03 o
  -9   4   6        0.32        4.14      8.08 o
  -8   4   6       69.13       74.88     25.77 o
  -7   4   6       62.50       55.68     22.50 o
  -6   4   6       29.02       19.57     14.40 o
  -5   4   6       10.23       13.00     11.52 o
  -4   4   6        2.59       11.33     10.94 o
  -3   4   6       58.08       52.29     16.40 o
  -2   4   6        1.24        2.67      5.93 o
  -1   4   6        4.70        0.94      2.96 o
   0   4   6       51.99       46.83      7.39 o
   1   4   6        2.48        3.78      4.81 o
   2   4   6       17.81       15.80      7.90 o
   3   4   6      106.15      119.14     16.93 o
   4   4   6       30.35       52.55     14.53 o
   5   4   6       12.24        3.87     12.63 o
   6   4   6      142.71      163.37     24.00 o
   7   4   6        5.53        9.63      6.28 o
   8   4   6       41.68       32.06      7.89 o
   9   4   6       30.23       25.52      8.27 o
  10   4   6        1.05        1.22      3.64 o
  11   4   6       12.75       14.90      6.71 o
  12   4   6       11.72        9.62      6.88 o
 -11   5   6       21.16       16.13     15.83 o
 -10   5   6        5.32       19.54     14.97 o
  -9   5   6        0.01       10.91     10.77 o
  -8   5   6       86.85       81.36     28.93 o
  -7   5   6       74.41       85.52     28.21 o
  -6   5   6      173.51      174.20     36.81 o
  -5   5   6      173.73      192.39     37.51 o
  -4   5   6        0.05        3.70      6.41 o
  -3   5   6       69.80       56.29     12.35 o
  -2   5   6       18.29       24.19      7.72 o
  -1   5   6      119.51      150.75     17.54 o
   0   5   6      356.82      408.56     26.54 o
   1   5   6      142.54      170.94     32.13 o
   2   5   6       69.60       56.69     18.67 o
   3   5   6       27.97       25.68     10.69 o
   4   5   6      517.87      539.76     44.90 o
   5   5   6      521.90      518.24     45.23 o
   6   5   6      164.28      152.87     25.06 o
   7   5   6       15.01        7.10      5.83 o
   8   5   6        0.34       -2.20      4.97 o
   9   5   6       11.86       11.27      7.84 o
  10   5   6       12.73        9.71      5.47 o
  11   5   6        6.02        6.44      4.63 o
  -8   6   6        0.43       -0.58      5.35 o
  -7   6   6        0.01        5.47      7.70 o
  -6   6   6        0.23        1.84      8.13 o
  -5   6   6        2.88       -2.33     11.72 o
  -4   6   6       70.01       63.13     14.75 o
  -3   6   6        0.64        0.28      4.43 o
  -2   6   6       94.78      115.59     22.17 o
  -1   6   6      202.22      251.73     33.56 o
   0   6   6        0.53        0.22     17.55 o
   1   6   6        5.75        4.31      8.48 o
   2   6   6       58.73       78.77     17.82 o
   3   6   6        0.02        9.97      6.68 o
   4   6   6        1.37        5.51      7.13 o
   5   6   6        2.85       -1.75      5.73 o
   6   6   6       25.28       14.42      5.62 o
   7   6   6        4.15        3.57      4.34 o
   8   6   6        1.47        5.87      4.79 o
  -4   7   6       18.98       16.14     12.74 o
  -3   7   6        2.33       16.90     20.71 o
  -2   7   6        0.63       17.99     18.72 o
  -1   7   6       18.30       13.52     27.90 o
   0   7   6        9.00        5.00     17.08 o
   1   7   6        0.00        2.41     12.52 o
   2   7   6        0.08        9.36      7.66 o
   3   7   6        1.77        4.37      6.97 o
   4   7   6        2.47       -2.59      4.69 o
 -14   1   7       31.05       33.87     13.19 o
 -13   1   7       29.91       42.60     14.20 o
 -12   1   7        0.35        3.82      6.14 o
 -11   1   7       10.87        7.81      9.20 o
 -10   1   7      243.69      285.97     33.47 o
  -9   1   7      385.28      414.24     39.12 o
  -8   1   7       66.96       65.68     14.18 o
  -7   1   7      172.95      161.57     22.61 o
  -6   1   7       81.36       77.39     14.94 o
  -5   1   7      723.90      766.37     43.73 o
  -4   1   7      235.23      259.87     24.52 o
  -3   1   7       58.78       56.04     10.73 o
  -2   1   7       95.58      107.28     20.35 o
  -1   1   7      418.48      394.59     19.60 o
   0   1   7      133.68      122.72      8.68 o
   1   1   7       52.59       30.37      6.39 o
   2   1   7      373.27      427.53     19.93 o
   3   1   7     1417.21     1449.89     40.71 o
   4   1   7      881.35      960.94     43.37 o
   5   1   7      223.14      215.40     22.23 o
   6   1   7      150.47      163.86     21.90 o
   7   1   7       51.54       52.58     11.72 o
   8   1   7       20.98        4.50     11.92 o
   9   1   7      288.23      278.03     28.91 o
  10   1   7       70.48       54.92     10.89 o
  11   1   7        9.11        6.53      1.39 o
  12   1   7        2.32        2.23      5.01 o
  13   1   7        8.92       16.67      9.05 o
  14   1   7        2.18        8.75     12.26 o
 -14   2   7       19.28       31.46     14.71 o
 -13   2   7       30.32       31.06     12.42 o
 -12   2   7        6.90        9.98      7.77 o
 -11   2   7       54.03       59.95     15.33 o
 -10   2   7       50.49       47.32     14.55 o
  -9   2   7       41.80       51.43     13.87 o
  -8   2   7      253.05      260.38     29.30 o
  -7   2   7      456.12      534.90     40.94 o
  -6   2   7        2.05        3.44      6.55 o
  -5   2   7        0.04        1.50      2.95 o
  -4   2   7       75.35       82.87     21.31 o
  -3   2   7       29.79       31.85     12.62 o
  -2   2   7       33.13       28.40      5.14 o
  -1   2   7      598.88      538.86     21.20 o
   0   2   7      507.53      554.56     17.94 o
   1   2   7      822.56      829.28     32.47 o
   2   2   7       16.23        8.79      2.40 o
   3   2   7       85.04       85.14      8.05 o
   4   2   7       46.34       50.01     21.76 o
   5   2   7       16.84       -0.26      7.56 o
   6   2   7       30.28       36.81     13.60 o
   7   2   7       91.17      123.42     30.00 o
   8   2   7        3.21        7.46     14.51 o
   9   2   7       27.71       28.54      8.56 o
  10   2   7       64.44       67.37     10.95 o
  11   2   7        4.41       -4.63      6.77 o
  12   2   7       47.91       44.70     14.23 o
  13   2   7       34.98       49.65     23.83 o
  14   2   7        1.56        7.25      9.29 o
 -13   3   7        0.00       -2.63      4.72 o
 -12   3   7        8.45        4.41      4.65 o
 -11   3   7        0.55        5.77      5.43 o
 -10   3   7        1.99        0.04      2.93 o
  -9   3   7       49.09       50.21     12.93 o
  -8   3   7        2.23        7.84     10.31 o
  -7   3   7        3.13        3.55      7.08 o
  -6   3   7        4.28        4.09      5.89 o
  -5   3   7      207.92      219.00     19.90 o
  -4   3   7       19.70       18.19      4.17 o
  -3   3   7       17.89       14.93      8.92 o
  -2   3   7      187.19      173.80     19.82 o
  -1   3   7      419.34      445.77     31.88 o
   0   3   7       38.96       41.15      7.04 o
   1   3   7      164.50      169.36     15.78 o
   2   3   7       69.97       73.34     11.40 o
   3   3   7       36.07       31.97     11.50 o
   4   3   7      216.96      248.62     17.42 o
   5   3   7      144.40      124.39     14.48 o
   6   3   7       31.93       19.28      4.27 o
   7   3   7       64.57       63.48     11.16 o
   8   3   7        2.07        8.36     15.29 o
   9   3   7       26.01       40.92     14.12 o
  10   3   7        0.15       -1.42      9.55 o
  11   3   7        4.88        6.86     11.63 o
  12   3   7        1.07       -1.87      6.68 o
  13   3   7        0.84        6.44     11.88 o
 -12   4   7       18.19       19.22     16.06 o
 -11   4   7       27.97       34.89     21.36 o
 -10   4   7        0.45        4.88      9.46 o
  -9   4   7        8.04       11.41     12.11 o
  -8   4   7        0.58        3.30      5.78 o
  -7   4   7        0.96       -1.93      5.60 o
  -6   4   7       29.42       24.51     13.32 o
  -5   4   7       10.27       12.13      8.30 o
  -4   4   7        5.31        8.41      9.18 o
  -3   4   7       64.27       57.87     11.44 o
  -2   4   7        0.19       -0.59      5.99 o
  -1   4   7        6.57        6.23      2.85 o
   0   4   7       37.59       35.27      6.87 o
   1   4   7       16.83       15.98      1.95 o
   2   4   7      238.62      331.48     42.22 o
   3   4   7      384.97      456.90     48.60 o
   4   4   7       33.23       54.94     20.15 o
   5   4   7      354.00      356.76     40.84 o
   6   4   7      595.99      682.32     50.32 o
   7   4   7       94.74      105.80     20.86 o
   8   4   7       27.56       32.02     12.39 o
   9   4   7       19.03       24.35     13.55 o
  10   4   7       61.13       57.08     12.90 o
  11   4   7       46.64       42.67     11.40 o
  12   4   7       62.90       85.34     23.40 o
 -10   5   7        0.00        7.31     11.73 o
  -9   5   7        0.02        8.68     10.21 o
  -8   5   7       27.69       19.19     14.28 o
  -7   5   7       14.15       15.06     13.99 o
  -6   5   7       11.10        6.43      6.99 o
  -5   5   7       47.13       47.03     18.70 o
  -4   5   7        1.98       -0.11      6.58 o
  -3   5   7      108.47      112.34     18.49 o
  -2   5   7       81.06       82.83     15.84 o
  -1   5   7       11.44       12.38      5.59 o
   0   5   7       13.86       24.51      9.03 o
   1   5   7       21.96       26.97     41.27 o
   2   5   7        6.66        8.64     26.37 o
   3   5   7       23.43       41.92     13.31 o
   4   5   7      278.71      335.07     36.42 o
   5   5   7       31.16       23.95     11.11 o
   6   5   7       32.64       36.11     14.72 o
   7   5   7       57.49       80.97     19.14 o
   8   5   7        5.57        6.37      7.69 o
   9   5   7       10.49       13.15      8.20 o
  10   5   7       48.72       70.99     15.44 o
  -8   6   7        0.71       -0.29      1.53 o
  -7   6   7        2.25        3.38      7.35 o
  -6   6   7        5.20       11.62     10.38 o
  -5   6   7       44.56       51.65     14.26 o
  -4   6   7       92.04       92.02     18.63 o
  -3   6   7      128.10      131.20     32.56 o
  -2   6   7       19.00       47.91     39.14 o
  -1   6   7       92.60      162.44     26.60 o
   0   6   7        0.77        4.62     34.37 o
   1   6   7       11.97        9.23     28.13 o
   2   6   7       20.09       42.03     15.06 o
   3   6   7       17.40       30.22     12.39 o
   4   6   7        3.18       21.29     11.25 o
   5   6   7        2.49        2.43     15.38 o
   6   6   7        2.77       -0.71      5.93 o
   7   6   7       82.48       82.17     16.33 o
   8   6   7        1.63        2.10      6.73 o
  -3   7   7       13.76       16.76     13.19 o
  -2   7   7        0.08       26.75     29.82 o
  -1   7   7        4.10        9.97     37.98 o
   0   7   7        0.56        4.19     19.21 o
   1   7   7        5.32        5.27     18.60 o
   2   7   7        0.02        7.54     14.79 o
   3   7   7        5.77       25.07     13.01 o
 -14   0   8       69.20       94.38     33.22 o
 -13   0   8        7.85        1.68      6.26 o
 -12   0   8       61.91       71.58     27.15 o
 -11   0   8      377.72      436.04     62.38 o
 -10   0   8      386.29      408.84     58.55 o
  -9   0   8       33.05       31.58     16.73 o
  -8   0   8       24.44       23.60     13.83 o
  -7   0   8      151.06      149.01     31.12 o
  -6   0   8      339.19      365.34     47.43 o
  -5   0   8       64.41       70.88     20.63 o
  -4   0   8      413.48      392.90     43.64 o
  -3   0   8     2489.52     2607.11    112.12 o
  -2   0   8        0.00       -1.95      5.72 o
  -1   0   8     1619.21     1811.52     78.55 o
   0   0   8     4406.34     4641.42    124.14 o
   1   0   8      921.52      993.98     59.50 o
   2   0   8      551.84      577.05     45.60 o
   3   0   8     1569.60     1610.19     81.37 o
   4   0   8      125.88      160.27     27.76 o
   5   0   8      690.65      706.06     63.32 o
   6   0   8      547.08      570.23     54.76 o
   7   0   8      775.96      603.07    104.64 o
   8   0   8      231.90      193.36     42.39 o
   9   0   8      746.21      803.28     78.58 o
  10   0   8        0.64      -11.15      8.09 o
  11   0   8      229.78      229.14     41.25 o
  12   0   8      349.07      390.55     55.19 o
  13   0   8        0.57        1.06      7.11 o
  14   0   8        1.15       13.90     13.95 o
 -14   1   8        4.82       16.80     10.47 o
 -13   1   8       12.97       19.81     11.01 o
 -12   1   8      164.20      206.73     31.45 o
 -11   1   8       19.18       24.98     11.49 o
 -10   1   8       10.60       10.70      4.76 o
  -9   1   8        3.13        0.62      5.43 o
  -8   1   8       47.86       42.81     12.60 o
  -7   1   8        1.50        0.87      3.79 o
  -6   1   8      173.27      183.50     23.74 o
  -5   1   8       26.86       22.23      8.10 o
  -4   1   8       39.19       36.53      9.52 o
  -3   1   8     1373.38     1415.13     82.35 o
  -2   1   8      379.41      343.20     23.39 o
  -1   1   8       64.76       69.17      8.72 o
   0   1   8      799.48      901.96     37.44 o
   1   1   8       97.98       95.13      9.36 o
   2   1   8       32.77       34.92      6.04 o
   3   1   8       19.68       20.47      7.47 o
   4   1   8       62.29       60.95     14.30 o
   5   1   8      123.82      134.70     17.91 o
   6   1   8       84.78       81.42     15.80 o
   7   1   8       18.28       18.66      9.00 o
   8   1   8        9.87       19.38      7.22 o
   9   1   8        0.56        6.97      9.55 o
  10   1   8      561.02      586.96     45.75 o
  11   1   8       44.71       35.31      8.41 o
  12   1   8       56.57       57.13     14.17 o
  13   1   8       95.55      113.23     22.05 o
  14   1   8       12.11       22.53     16.34 o
 -14   2   8       13.66       22.81     11.45 o
 -13   2   8       66.72       89.83     22.31 o
 -12   2   8       32.07       44.61     15.04 o
 -11   2   8       38.04       51.25     15.79 o
 -10   2   8       17.21        7.71      6.05 o
  -9   2   8       21.75       21.95      8.48 o
  -8   2   8        8.81        6.30      5.12 o
  -7   2   8       90.76      105.66     18.54 o
  -6   2   8       44.87       32.71      8.26 o
  -5   2   8      231.50      200.87     34.88 o
  -4   2   8       97.22      134.90     27.05 o
  -3   2   8        0.69        5.28      4.96 o
  -2   2   8      277.42      280.24     16.51 o
  -1   2   8      116.65       99.78      9.58 o
   0   2   8        9.26        7.23      1.69 o
   1   2   8       19.54       10.48      3.72 o
   2   2   8      472.99      484.03     22.23 o
   3   2   8        0.55        2.34      1.53 o
   4   2   8       45.35       41.93      8.43 o
   5   2   8      149.52      137.45     27.09 o
   6   2   8       88.59       81.09     23.15 o
   7   2   8       34.62       27.38     15.78 o
   8   2   8       37.40       43.91     20.23 o
   9   2   8      371.01      376.13     31.98 o
  10   2   8       89.93       80.69     16.10 o
  11   2   8       43.60       30.12     10.82 o
  12   2   8       55.82       61.25     16.97 o
  13   2   8        0.37      -11.66     11.01 o
  14   2   8        3.16       13.06     14.11 o
 -13   3   8       11.77       16.09     13.60 o
 -12   3   8       14.51       20.76     10.06 o
 -11   3   8       37.57       41.65     12.52 o
 -10   3   8        2.75        5.74      2.67 o
  -9   3   8        0.29       -5.46      9.11 o
  -8   3   8       35.07       25.94     17.01 o
  -7   3   8       43.37       43.38     18.46 o
  -6   3   8       49.86       50.99     18.25 o
  -5   3   8      351.80      330.16     48.68 o
  -4   3   8        1.27        2.50      1.92 o
  -3   3   8        5.53        9.27      7.38 o
  -2   3   8      149.00      187.99     22.00 o
  -1   3   8       30.19       36.00      9.70 o
   0   3   8       74.55       95.34     17.83 o
   1   3   8      655.08      673.58     44.82 o
   2   3   8      305.14      277.79     37.00 o
   3   3   8       37.65       43.30      6.38 o
   4   3   8        0.40        3.98     10.47 o
   5   3   8       86.14       72.66     25.23 o
   6   3   8      358.37      361.95     34.16 o
   7   3   8      111.20       90.69     27.47 o
   8   3   8        0.01        3.89      6.80 o
   9   3   8       30.91       47.02     20.76 o
  10   3   8       20.41       13.55     13.02 o
  11   3   8        2.80       -0.22      8.80 o
  12   3   8      183.02      199.75     34.23 o
  13   3   8        5.99        6.16      5.63 o
 -12   4   8        0.18        3.09      3.34 o
 -11   4   8        1.24        5.70      9.39 o
 -10   4   8        5.31        9.78     11.36 o
  -9   4   8        1.38        2.87      7.86 o
  -8   4   8        2.41        3.99      6.28 o
  -7   4   8       32.12       15.19      9.11 o
  -6   4   8        0.04       -0.78      4.52 o
  -5   4   8       13.96       10.06      7.64 o
  -4   4   8        2.33        1.69      0.31 o
  -3   4   8       39.43       16.90     10.73 o
  -2   4   8        0.16       -1.80      6.17 o
  -1   4   8       47.57       55.13     12.47 o
   0   4   8       65.78       79.84     17.81 o
   1   4   8       22.27       25.08     58.66 o
   2   4   8      246.26      301.96     52.60 o
   3   4   8      194.34      259.68     31.54 o
   4   4   8        2.30       29.14     34.23 o
   5   4   8      292.31      317.53     35.81 o
   6   4   8       11.36       11.60     22.29 o
   7   4   8       71.70       70.17     17.92 o
   8   4   8       65.17       87.91     21.00 o
   9   4   8        0.07        9.91     12.01 o
  10   4   8        4.96       13.23     13.62 o
  11   4   8        9.02       13.52      6.35 o
  12   4   8        0.18        2.20      5.52 o
 -10   5   8       35.29       42.68     22.00 o
  -9   5   8       39.10       54.71     25.90 o
  -8   5   8       25.17       18.50     13.86 o
  -7   5   8       47.73       35.02     18.08 o
  -6   5   8        2.39        8.34     10.66 o
  -5   5   8       31.63       21.87     12.58 o
  -4   5   8       67.16       61.49     13.47 o
  -3   5   8      149.40      160.37     23.72 o
  -2   5   8        2.40        7.06      4.49 o
  -1   5   8       52.81       55.93     13.33 o
   0   5   8      220.93      224.71     21.53 o
   1   5   8      183.60      186.52     47.76 o
   2   5   8      392.89      373.35     39.04 o
   3   5   8      113.25      117.98     22.00 o
   4   5   8        1.20       16.70     10.71 o
   5   5   8       17.88       46.67     15.68 o
   6   5   8        6.20       11.58     18.29 o
   7   5   8        5.95       15.01      8.44 o
   8   5   8      101.84      113.39     23.95 o
   9   5   8       54.26       59.18     14.06 o
  10   5   8        6.62        9.04     17.74 o
  -7   6   8       20.82       18.50     13.09 o
  -6   6   8        1.34       -1.26      9.43 o
  -5   6   8      191.02      173.45     27.65 o
  -4   6   8       29.73       28.46     15.54 o
  -3   6   8        7.23        2.31      2.73 o
  -2   6   8       55.50       57.95     22.60 o
  -1   6   8        4.64       37.65     44.48 o
   0   6   8        8.83       15.97     41.72 o
   1   6   8        8.52       15.16     33.13 o
   2   6   8        9.88        3.33     24.93 o
   3   6   8        1.00        7.23     20.88 o
   4   6   8       24.89       70.25     20.25 o
   5   6   8        5.96        9.21     26.27 o
   6   6   8       11.39        5.05     16.24 o
   7   6   8        3.52       -9.59      8.62 o
  -1   7   8        8.13       16.53     45.72 o
   0   7   8        4.95       13.15     36.19 o
   1   7   8        8.81       18.62     23.00 o
 -14   1   9        0.01        7.54      8.31 o
 -13   1   9       27.46       45.91     16.79 o
 -12   1   9      138.44      163.99     29.17 o
 -11   1   9       49.30       55.43     16.84 o
 -10   1   9       62.92       66.18     17.66 o
  -9   1   9      368.83      425.65     41.32 o
  -8   1   9       21.19       22.23     10.33 o
  -7   1   9       95.58      104.34     19.82 o
  -6   1   9       44.01       32.26      9.62 o
  -5   1   9      127.46      120.68     18.98 o
  -4   1   9       30.39       26.05      6.77 o
  -3   1   9        7.02       15.71      9.88 o
  -2   1   9      359.40      365.37     22.15 o
  -1   1   9     2085.12     2239.92     53.59 o
   0   1   9     1316.60     1503.25     52.41 o
   1   1   9       27.49       23.64      4.73 o
   2   1   9      122.36      115.57     15.06 o
   3   1   9        2.34        7.65      4.18 o
   4   1   9       20.29       13.97      7.13 o
   5   1   9       62.69       81.96     14.25 o
   6   1   9      127.18      135.35     20.56 o
   7   1   9      315.84      329.40     33.16 o
   8   1   9       51.11       51.14     13.46 o
   9   1   9       27.54       32.17     16.65 o
  10   1   9       63.79       52.19     12.69 o
  11   1   9       77.51       76.42     14.01 o
  12   1   9        6.74       -6.83      4.56 o
  13   1   9        0.05      -12.10     13.82 o
  14   1   9       17.54       11.42     13.54 o
 -13   2   9        1.21        1.90      4.89 o
 -12   2   9       38.97       45.58     15.67 o
 -11   2   9        5.63       14.17      9.47 o
 -10   2   9        7.46        1.54      8.13 o
  -9   2   9       71.06       76.14     17.78 o
  -8   2   9       69.12       66.11     15.54 o
  -7   2   9      109.31      111.58     19.34 o
  -6   2   9        4.31        6.31      6.62 o
  -5   2   9       60.28       57.52     19.35 o
  -4   2   9       75.10       48.61     16.30 o
  -3   2   9      802.80      814.55     36.19 o
  -2   2   9        0.19        0.78      4.67 o
  -1   2   9      128.88      142.77     12.40 o
   0   2   9      385.37      398.48     23.99 o
   1   2   9       76.90       69.87     10.30 o
   2   2   9       78.14       65.71      8.26 o
   3   2   9       29.17       29.93      8.14 o
   4   2   9       25.25       46.83     11.86 o
   5   2   9       71.76       76.95     12.45 o
   6   2   9      134.57      150.51     33.98 o
   7   2   9       24.91       15.95     11.19 o
   8   2   9        1.88       10.94     12.31 o
   9   2   9       43.77       32.06     14.60 o
  10   2   9      103.75       92.27     31.24 o
  11   2   9        2.50       -3.73      9.42 o
  12   2   9       10.03        4.71      8.79 o
  13   2   9        0.12        2.61      3.06 o
 -12   3   9        2.76        0.41      4.25 o
 -11   3   9        0.43       -4.18      6.02 o
 -10   3   9        8.14       -5.40      6.88 o
  -9   3   9        4.63       12.62     12.57 o
  -8   3   9        0.09       -0.48      5.43 o
  -7   3   9       27.53       31.56     17.45 o
  -6   3   9       23.42       23.83     14.60 o
  -5   3   9      124.57      118.69     29.58 o
  -4   3   9       59.43       57.92      7.96 o
  -3   3   9       62.61       53.48     10.24 o
  -2   3   9       60.04       46.35     12.94 o
  -1   3   9       27.19       49.75     11.92 o
   0   3   9       67.62       59.61     13.00 o
   1   3   9      266.09      145.60     74.91 o
   2   3   9      265.17      244.45     22.62 o
   3   3   9        0.00       -0.05      2.12 o
   4   3   9        5.73       17.82     17.26 o
   5   3   9       18.91       50.41     23.48 o
   6   3   9        4.18       -8.00     12.58 o
   7   3   9       11.58        4.95      7.27 o
   8   3   9       21.76        6.66      8.94 o
   9   3   9        0.77       12.11     11.92 o
  10   3   9       18.13       27.71     16.95 o
  11   3   9      128.74      121.12     25.29 o
  12   3   9       92.57       92.49     23.26 o
 -11   4   9        0.41       -2.18      8.66 o
 -10   4   9        0.11       -4.19      9.28 o
  -9   4   9       35.75       25.11     17.13 o
  -8   4   9        7.83       10.43     10.68 o
  -7   4   9        3.94        4.21      7.32 o
  -6   4   9        6.92       -0.25      4.89 o
  -5   4   9       34.91       41.70     17.72 o
  -4   4   9       34.23       30.45     14.47 o
  -3   4   9      131.55      110.13     19.41 o
  -2   4   9       50.78       45.32     11.22 o
  -1   4   9      184.17      177.53     22.80 o
   0   4   9       21.36       34.16      9.92 o
   1   4   9       48.75       11.59     12.00 o
   2   4   9     1055.46     1059.73     90.32 o
   3   4   9      434.06      432.18     58.88 o
   4   4   9       20.55       20.91     15.13 o
   5   4   9        0.71       25.81     23.07 o
   6   4   9       38.01       28.73     34.06 o
   7   4   9       87.21       49.50     21.27 o
   8   4   9      180.61      169.22     41.83 o
   9   4   9       17.56       19.21     14.82 o
  10   4   9        0.35        0.76     13.72 o
  11   4   9        3.61        1.99      1.00 o
  -9   5   9        0.58        1.64      4.11 o
  -8   5   9        1.53        4.30      8.19 o
  -7   5   9       25.06       32.55     19.06 o
  -6   5   9       44.88       42.46     19.91 o
  -5   5   9      105.44      104.86     20.33 o
  -4   5   9        6.29        5.27      7.90 o
  -3   5   9        7.57        2.24      6.21 o
  -2   5   9        0.56        0.11      3.85 o
  -1   5   9        0.92        5.98      6.15 o
   0   5   9       93.24      128.64     33.84 o
   1   5   9      123.40      106.38     27.17 o
   2   5   9       16.41       21.91     44.76 o
   3   5   9        0.10       15.18     31.94 o
   4   5   9       38.81       70.60     18.63 o
   5   5   9        3.56       48.57     16.77 o
   6   5   9        3.53       11.16     31.25 o
   7   5   9       23.89       41.33     30.59 o
   8   5   9        3.58       10.33     13.12 o
   9   5   9        9.38        0.40      9.56 o
  -7   6   9       69.82       71.28     19.15 o
  -6   6   9        0.04       -1.71      5.74 o
  -5   6   9       36.72       49.60     14.85 o
  -4   6   9       25.08       29.59     15.83 o
  -3   6   9       22.82       14.48     10.57 o
  -2   6   9       45.65       48.73     21.02 o
  -1   6   9        0.00       11.64     13.51 o
   0   6   9       29.65        7.26      8.83 o
   1   6   9       27.18       28.08     42.51 o
   2   6   9       41.92       68.74     38.61 o
   3   6   9        1.36       19.96     21.08 o
   4   6   9       19.44       44.48     16.33 o
   5   6   9        0.05        7.28     30.70 o
   6   6   9        0.72        7.83     28.40 o
 -14   0  10        0.00        2.13      9.10 o
 -13   0  10       50.72       68.96     28.37 o
 -12   0  10       54.69       60.46     26.06 o
 -11   0  10       57.51       51.61     21.36 o
 -10   0  10      344.91      395.98     60.37 o
  -9   0  10       14.01        5.27     10.98 o
  -8   0  10      159.25      165.63     36.21 o
  -7   0  10      871.42      932.89     81.00 o
  -6   0  10       76.80       73.12     23.94 o
  -5   0  10       96.12       99.48     24.83 o
  -4   0  10       16.59       13.07      6.72 o
  -3   0  10     2360.71     2344.40    114.48 o
  -2   0  10      388.12      412.56     44.82 o
  -1   0  10      384.68      464.55     43.91 o
   0   0  10       10.77        8.39      2.04 o
   1   0  10     2165.04     2402.37    103.44 o
   2   0  10     1075.84     1112.55     69.48 o
   3   0  10        0.49       14.92     13.59 o
   4   0  10      233.39      230.93     32.98 o
   5   0  10      208.94      244.83     37.57 o
   6   0  10      256.05      253.20     40.05 o
   7   0  10       17.95       21.27     15.20 o
   8   0  10     1050.69     1008.04     85.66 o
   9   0  10      261.37      294.00     49.73 o
  10   0  10       37.04       49.69     21.02 o
  11   0  10       97.98       77.72     17.91 o
  12   0  10        7.29       -7.04     12.35 o
  13   0  10        1.27       -8.81     12.27 o
 -13   1  10        4.77        8.67      9.04 o
 -12   1  10        0.03        4.84      8.17 o
 -11   1  10       13.83       14.92      9.62 o
 -10   1  10       28.21       30.38     12.45 o
  -9   1  10      136.43      146.75     26.21 o
  -8   1  10      335.90      347.59     37.14 o
  -7   1  10       15.40       11.70      5.07 o
  -6   1  10       10.74       12.61      6.85 o
  -5   1  10       42.10       44.55     11.46 o
  -4   1  10       51.44       50.86     18.64 o
  -3   1  10      130.07      130.76     16.42 o
  -2   1  10       74.50       73.62      9.78 o
  -1   1  10      386.01      374.94     27.49 o
   0   1  10      125.91      119.93     16.47 o
   1   1  10      705.28      800.65     40.61 o
   2   1  10      286.95      291.22     25.44 o
   3   1  10        0.05       -0.16      3.96 o
   4   1  10        9.23       19.82     12.72 o
   5   1  10        8.53       12.76      7.59 o
   6   1  10      216.50      209.98     25.48 o
   7   1  10      389.92      414.85     37.82 o
   8   1  10       19.25       11.83      7.25 o
   9   1  10      226.10      188.43     28.91 o
  10   1  10      167.21      176.64     42.07 o
  11   1  10        6.48       -1.00      2.85 o
  12   1  10        1.07       -3.67      6.26 o
  13   1  10        1.05        0.59      3.64 o
 -13   2  10        2.93        7.15      5.20 o
 -12   2  10        0.03       -0.70      4.20 o
 -11   2  10       27.38       25.36     10.09 o
 -10   2  10        1.28       -0.18      3.61 o
  -9   2  10        5.58       10.60      5.09 o
  -8   2  10       84.83       91.89     18.89 o
  -7   2  10        0.10        0.33      7.30 o
  -6   2  10       31.59       14.77     10.18 o
  -5   2  10      221.43      223.02     40.34 o
  -4   2  10      156.24      156.93     31.84 o
  -3   2  10        6.62        4.51      4.17 o
  -2   2  10        2.27       -0.84      4.45 o
  -1   2  10      475.77      494.80     24.77 o
   0   2  10       60.26       67.90     14.79 o
   1   2  10       23.99       17.37      6.21 o
   2   2  10      446.05      445.35     27.12 o
   3   2  10        7.19        4.22      5.51 o
   4   2  10      206.47      212.27     23.09 o
   5   2  10      160.37      115.11     21.39 o
   6   2  10      244.10      236.30     27.42 o
   7   2  10      171.73      162.46     35.63 o
   8   2  10      209.50      199.66     43.70 o
   9   2  10       50.28       43.18     20.60 o
  10   2  10        9.79        7.94     10.03 o
  11   2  10       37.56       39.85     20.00 o
  12   2  10       39.78       27.41     12.14 o
  13   2  10       78.09       80.87     22.07 o
 -12   3  10        1.66        1.29      7.76 o
 -11   3  10        0.02       -0.36      2.97 o
 -10   3  10        2.41       -1.78      3.07 o
  -9   3  10       30.91       30.34     17.53 o
  -8   3  10       15.02       17.30     13.29 o
  -7   3  10        4.56        5.64      8.84 o
  -6   3  10      269.84      304.27     50.31 o
  -5   3  10       54.36       47.97     19.81 o
  -4   3  10       82.25       92.06     10.69 o
  -3   3  10      113.72      119.79      9.32 o
  -2   3  10      734.82      789.64     49.14 o
  -1   3  10       33.22       32.50      4.21 o
   0   3  10       14.71        4.94     11.98 o
   1   3  10       73.92       53.55     11.12 o
   2   3  10      636.70      493.93    105.76 o
   3   3  10      378.69      307.83     30.28 o
   4   3  10       14.42       17.68     16.53 o
   5   3  10       55.95      100.13     31.99 o
   6   3  10      142.55      110.21     30.51 o
   7   3  10       26.40       35.85     17.71 o
   8   3  10       72.70       91.18     28.53 o
   9   3  10      192.14      173.79     42.93 o
  10   3  10       61.55       74.79     29.76 o
  11   3  10        0.60       -7.55      9.66 o
  12   3  10        1.12       -1.76      4.88 o
 -11   4  10        0.30       -0.40      4.95 o
 -10   4  10        1.45        0.98      6.42 o
  -9   4  10        0.22        4.09      9.30 o
  -8   4  10        0.12        1.74      3.90 o
  -7   4  10       47.82       43.57     20.39 o
  -6   4  10       15.07       15.09     12.36 o
  -5   4  10        0.03        1.41      3.90 o
  -4   4  10      362.35      394.21     39.18 o
  -3   4  10       58.20       52.13     14.03 o
  -2   4  10        0.71        2.55      6.21 o
  -1   4  10      189.04      226.57     27.42 o
   0   4  10       49.07       45.47     16.11 o
   1   4  10       47.58       -6.17     17.36 o
   2   4  10      124.17      107.69     27.39 o
   3   4  10       23.18       25.07     12.99 o
   4   4  10      528.29      562.78     67.10 o
   5   4  10       28.37       71.31     26.82 o
   6   4  10      123.26       84.52     27.49 o
   7   4  10        4.53       -0.72      5.44 o
   8   4  10        6.22       16.69     12.21 o
   9   4  10        0.13        1.66      7.82 o
  10   4  10        1.40       16.37     16.25 o
  11   4  10        3.01       -4.18      6.47 o
  -9   5  10        2.48       -2.16      5.83 o
  -8   5  10       20.36       10.82     11.82 o
  -7   5  10        0.57        0.35      2.90 o
  -6   5  10       80.87       99.24     30.02 o
  -5   5  10       28.07       24.08     13.08 o
  -4   5  10       52.77       41.61     12.88 o
  -3   5  10       18.72       23.90      9.54 o
  -2   5  10      149.67      128.33     21.44 o
  -1   5  10      167.50      178.62     25.15 o
   0   5  10      166.48      204.22     42.92 o
   1   5  10        2.08      -22.19     19.10 o
   2   5  10       12.81        5.99      2.21 o
   3   5  10       28.76       20.92     14.41 o
   4   5  10      193.67      212.03     44.95 o
   5   5  10       87.89      102.27     34.49 o
   6   5  10       67.61       53.58     20.33 o
   7   5  10        1.12       -5.23     10.87 o
   8   5  10        4.14        5.89     10.35 o
   9   5  10        1.05       14.60     13.89 o
  -6   6  10       80.80       69.24     18.54 o
  -5   6  10        0.02       -4.69     10.13 o
  -4   6  10        5.17        5.69      0.35 o
  -3   6  10        0.56       -2.53      6.15 o
  -2   6  10        0.13        4.13      8.63 o
  -1   6  10        1.73       11.70     12.65 o
   0   6  10       16.40       -4.33     13.92 o
   1   6  10        0.50      -18.41     16.19 o
   2   6  10        6.45        6.46      7.33 o
   3   6  10       36.10       49.83     22.82 o
   4   6  10       25.14       37.29     22.08 o
   5   6  10        4.25       -2.50      5.31 o
   6   6  10        1.25      -13.32     14.92 o
 -13   1  11        7.80       12.21      5.31 o
 -12   1  11        9.71       17.20      6.85 o
 -11   1  11        4.38        6.37      4.40 o
 -10   1  11       16.54       19.01      7.12 o
  -9   1  11       60.67       64.78     16.64 o
  -8   1  11        2.19        1.58      5.31 o
  -7   1  11       48.20       48.86     13.09 o
  -6   1  11      157.50      160.55     24.18 o
  -5   1  11      343.28      349.42     34.46 o
  -4   1  11       88.74       93.16     25.22 o
  -3   1  11       32.17       21.17      4.40 o
  -2   1  11      237.87      227.25     19.42 o
  -1   1  11        4.48        2.80      8.90 o
   0   1  11       73.59       91.95     14.72 o
   1   1  11      204.86      240.59     23.69 o
   2   1  11       25.19       11.54      4.17 o
   3   1  11      371.47      425.37     34.06 o
   4   1  11      915.36      965.98     52.00 o
   5   1  11       11.21       10.44      8.95 o
   6   1  11      262.80      234.89     27.47 o
   7   1  11      346.78      352.86     35.95 o
   8   1  11       15.44       23.77     10.38 o
   9   1  11       38.04       48.27     13.98 o
  10   1  11        2.93        2.94      8.03 o
  11   1  11       14.17        9.06      8.85 o
  12   1  11       16.09        4.42     11.25 o
  13   1  11        0.06      -14.65     12.08 o
 -12   2  11       11.07        7.82      7.24 o
 -11   2  11        0.73        2.48      3.12 o
 -10   2  11        0.73        2.94      8.02 o
  -9   2  11        0.02        1.26      4.71 o
  -8   2  11        0.02       -4.11      5.74 o
  -7   2  11      427.91      436.00     61.78 o
  -6   2  11       44.27       42.84     19.21 o
  -5   2  11       27.58       33.77     16.36 o
  -4   2  11      687.28      669.41     38.33 o
  -3   2  11      204.70      206.31     17.52 o
  -2   2  11        2.47       -4.07      5.34 o
  -1   2  11        4.03        6.35      6.55 o
   0   2  11       49.81       63.00     11.43 o
   1   2  11        7.32        6.29      8.91 o
   2   2  11       69.67       71.02     11.94 o
   3   2  11        1.13        6.32      5.06 o
   4   2  11      390.77      388.51     32.10 o
   5   2  11        0.80        4.47      7.60 o
   6   2  11        8.21        2.52      3.71 o
   7   2  11      347.38      325.40     54.10 o
   8   2  11        0.63        7.36     12.62 o
   9   2  11       67.19       56.73     25.83 o
  10   2  11       10.75       25.87     17.62 o
  11   2  11       16.63       23.24     19.78 o
  12   2  11        2.16       -7.29     17.32 o
 -12   3  11        1.59       -4.42      6.87 o
 -11   3  11        5.57        5.88      6.65 o
 -10   3  11        8.35       -0.21      6.67 o
  -9   3  11       12.74        7.24      7.80 o
  -8   3  11       13.30       12.01     13.54 o
  -7   3  11       12.25       19.13     13.77 o
  -6   3  11        0.48        5.64      7.61 o
  -5   3  11      296.79      308.48     50.72 o
  -4   3  11       41.82       20.48     14.65 o
  -3   3  11       20.03        0.94     34.19 o
  -2   3  11      904.14     1005.12     79.69 o
  -1   3  11        1.66        0.36      1.91 o
   0   3  11      237.86      227.20     17.22 o
   1   3  11        2.87       -5.38     12.08 o
   2   3  11      215.68      211.96     38.50 o
   3   3  11        0.64       -5.96      7.34 o
   4   3  11        3.12       14.60     15.80 o
   5   3  11      103.29      131.61     38.77 o
   6   3  11       66.80       62.62     23.42 o
   7   3  11      255.54      245.08     50.11 o
   8   3  11       58.90       44.06     22.62 o
   9   3  11       73.29       61.02     29.08 o
  10   3  11        5.80        3.74     10.79 o
  11   3  11        6.72        5.36      9.92 o
 -10   4  11        3.82        5.78     11.78 o
  -9   4  11       16.36        9.22      9.33 o
  -8   4  11        0.16       -2.85      4.78 o
  -7   4  11       52.93       53.17     23.34 o
  -6   4  11      127.39      131.09     34.40 o
  -5   4  11        5.45        7.39     17.02 o
  -4   4  11        7.33        2.85      6.69 o
  -3   4  11        2.95       -2.00     10.03 o
  -2   4  11      268.76      256.06     30.45 o
  -1   4  11      497.49      516.76     41.36 o
   0   4  11      105.54      105.37     32.40 o
   1   4  11        1.67      -22.17     22.43 o
   2   4  11        0.01       -9.85     15.24 o
   3   4  11       25.62       26.46     15.86 o
   4   4  11      257.24      232.03     44.82 o
   5   4  11       71.14      117.79     33.67 o
   6   4  11       23.23       11.56      7.40 o
   7   4  11        0.40       -5.71     12.50 o
   8   4  11        1.49       -1.71      5.28 o
   9   4  11        0.86        2.76      3.72 o
  10   4  11       11.57       34.94     23.15 o
  -8   5  11       57.03       52.22     24.15 o
  -7   5  11        2.31        3.20      6.67 o
  -6   5  11        3.93        1.20     13.07 o
  -5   5  11       22.31        8.04      4.86 o
  -4   5  11       75.37       67.28     16.95 o
  -3   5  11       25.41       31.98     10.29 o
  -2   5  11       15.49       31.83     11.45 o
  -1   5  11       31.61       34.76     19.71 o
   0   5  11        0.01       -8.44     12.51 o
   1   5  11       30.19       21.76      6.28 o
   2   5  11       57.08       37.45     14.98 o
   3   5  11        2.85        5.26      6.74 o
   4   5  11        6.05       29.62     19.77 o
   5   5  11        3.13       42.58     25.13 o
   6   5  11       80.83       68.09     26.44 o
   7   5  11        3.58       -2.06      6.60 o
   8   5  11        0.33        0.56      6.82 o
  -5   6  11        6.79        4.95      8.69 o
  -4   6  11        4.51       -1.12      4.96 o
  -3   6  11        7.68       16.25     14.63 o
  -2   6  11        8.63       18.81     16.07 o
  -1   6  11       15.82       37.41     21.13 o
   0   6  11        0.83      -28.91     20.90 o
   1   6  11        2.95      -11.30     14.91 o
   2   6  11        9.87        6.46      2.59 o
   3   6  11        2.41        0.18      4.42 o
   4   6  11        2.42       21.38     17.17 o
   5   6  11        0.48        9.72      9.96 o
 -13   0  12        0.14        3.60      7.20 o
 -12   0  12        0.00        1.11      9.49 o
 -11   0  12        6.98       27.59     18.20 o
 -10   0  12        5.45       25.65     17.33 o
  -9   0  12        1.75        8.89     10.09 o
  -8   0  12       17.91       19.52     12.40 o
  -7   0  12      204.10      241.73     45.38 o
  -6   0  12      118.48      106.32     28.32 o
  -5   0  12      118.09       92.70     25.34 o
  -4   0  12       21.18        5.26      7.08 o
  -3   0  12     1001.22      997.01     74.29 o
  -2   0  12      368.05      345.43     41.93 o
  -1   0  12       43.32       55.82     18.30 o
   0   0  12      270.47      283.45     38.86 o
   1   0  12        1.55        0.98      8.68 o
   2   0  12      112.48       83.55     22.41 o
   3   0  12       88.23       84.80     28.72 o
   4   0  12       19.79       10.48      7.32 o
   5   0  12      863.49      802.51     73.80 o
   6   0  12       37.55       40.67     19.57 o
   7   0  12       44.30       34.00     16.70 o
   8   0  12       41.10       62.42     22.96 o
   9   0  12       16.45        6.32      7.44 o
  10   0  12        6.58       -4.48      9.40 o
  11   0  12      246.90      268.86     53.93 o
  12   0  12       68.53       58.20     21.52 o
 -12   1  12        2.34        6.85      6.91 o
 -11   1  12        0.34        0.70      3.75 o
 -10   1  12        0.10       -0.19      8.23 o
  -9   1  12        2.61       10.87      5.90 o
  -8   1  12        9.81        3.96      5.99 o
  -7   1  12       76.55       60.24     15.95 o
  -6   1  12       33.25       34.75     10.58 o
  -5   1  12      170.75      158.55     38.52 o
  -4   1  12       45.07       36.41      6.89 o
  -3   1  12       22.90       23.41      5.66 o
  -2   1  12        0.39        2.60      4.34 o
  -1   1  12        4.29       -0.85     17.50 o
   0   1  12      122.35      111.30     16.72 o
   1   1  12      529.50      518.18     36.85 o
   2   1  12        9.62        1.32      2.35 o
   3   1  12      157.29      196.29     24.62 o
   4   1  12      337.03      322.32     40.40 o
   5   1  12        8.99        2.10      9.69 o
   6   1  12      404.31      406.39     38.06 o
   7   1  12      327.76      319.23     34.81 o
   8   1  12       25.41       23.24      9.32 o
   9   1  12        0.62        3.98      6.96 o
  10   1  12        7.66       13.72     12.12 o
  11   1  12       21.23       15.99     12.43 o
  12   1  12        1.58      -10.55     11.57 o
 -12   2  12        3.98       -0.46      5.42 o
 -11   2  12        0.24       -2.52      5.61 o
 -10   2  12        0.48       -1.90      7.92 o
  -9   2  12        2.69       -4.78      7.56 o
  -8   2  12        9.05       10.36      8.26 o
  -7   2  12        2.80        4.17      7.64 o
  -6   2  12      155.88      161.62     40.21 o
  -5   2  12      319.36      365.46     31.06 o
  -4   2  12       58.40       61.71      9.88 o
  -3   2  12      132.09      132.29     15.76 o
  -2   2  12        0.37       -8.77      6.04 o
  -1   2  12      100.91      119.88     16.22 o
   0   2  12        2.22       20.87      9.31 o
   1   2  12      717.70      726.93     50.20 o
   2   2  12       90.50       76.88     14.84 o
   3   2  12      347.84      324.03     29.68 o
   4   2  12      482.79      525.22     38.53 o
   5   2  12      450.32      436.41     37.97 o
   6   2  12       61.01       40.37     11.48 o
   7   2  12        3.69        4.36      3.82 o
   8   2  12       46.64       53.32     23.87 o
   9   2  12      431.03      418.31     65.71 o
  10   2  12       91.71      106.87     35.04 o
  11   2  12       17.53       26.64     19.62 o
  12   2  12        8.58        3.82      8.06 o
 -11   3  12       17.85       32.03     19.91 o
 -10   3  12       14.19       25.21     18.50 o
  -9   3  12        0.86       -2.99      7.66 o
  -8   3  12       19.91       20.05     14.03 o
  -7   3  12       16.69       22.55     16.06 o
  -6   3  12       20.43       46.84     20.00 o
  -5   3  12      285.43      321.67     51.01 o
  -4   3  12       12.72       15.15     11.92 o
  -3   3  12      384.55      392.48     38.63 o
  -2   3  12      680.63      703.04     51.12 o
  -1   3  12       15.04        2.91      4.44 o
   0   3  12      729.01      749.97     78.98 o
   1   3  12       67.83       79.54     11.61 o
   2   3  12       45.32       42.52      8.80 o
   3   3  12       32.39       41.60     17.90 o
   4   3  12      179.26      204.66     44.56 o
   5   3  12       11.82       30.43     23.83 o
   6   3  12      438.52      457.71     65.58 o
   7   3  12       35.58       32.81     17.82 o
   8   3  12       13.54       12.32     11.70 o
   9   3  12       24.37       25.24     16.19 o
  10   3  12        0.00       12.80     14.61 o
  11   3  12        1.68       11.96     12.14 o
 -10   4  12        4.78       13.61     12.40 o
  -9   4  12        4.94       10.68     13.70 o
  -8   4  12       19.04       24.48     18.89 o
  -7   4  12       16.57       -2.06      6.82 o
  -6   4  12        7.39       11.09     10.47 o
  -5   4  12       82.66       79.96     18.79 o
  -4   4  12       61.74       55.17     15.13 o
  -3   4  12      378.50      433.86     42.71 o
  -2   4  12      148.36      152.68     24.89 o
  -1   4  12      255.44      245.09     32.58 o
   0   4  12      600.53      705.43     79.09 o
   1   4  12       23.67       12.41      6.02 o
   2   4  12        0.42      -16.55     18.04 o
   3   4  12      170.40      174.88     41.26 o
   4   4  12       24.08       47.62     21.51 o
   5   4  12        0.88       13.61     14.64 o
   6   4  12       39.05       29.11     10.32 o
   7   4  12       33.90       25.61     15.29 o
   8   4  12       13.87       13.66     11.15 o
   9   4  12        1.45        8.35     12.21 o
  -7   5  12       24.15       10.92      5.64 o
  -6   5  12        0.81        0.78      7.58 o
  -5   5  12      110.65      104.39     22.72 o
  -4   5  12      115.32      126.28     24.13 o
  -3   5  12        2.98        7.58      6.54 o
  -2   5  12       58.66       75.22     18.05 o
  -1   5  12       57.45       83.29     31.46 o
   0   5  12        3.43      -31.11     20.77 o
   1   5  12      115.85      139.30     36.51 o
   2   5  12      128.40      106.22     34.53 o
   3   5  12        1.04       -6.86     10.24 o
   4   5  12        0.02        2.87      8.38 o
   5   5  12       16.27       40.47     22.27 o
   6   5  12        0.10      -12.87     14.53 o
   7   5  12        2.75       -3.62     10.47 o
  -3   6  12        7.70       15.50     12.81 o
  -2   6  12        4.88       33.05     20.15 o
  -1   6  12        0.17       -0.08      9.10 o
   0   6  12       37.92       28.95     15.36 o
   1   6  12       11.06       -9.79     16.01 o
   2   6  12       27.44       32.44     18.46 o
   3   6  12        2.85        6.95      8.44 o
 -12   1  13        0.11        5.68      6.18 o
 -11   1  13        0.19       -0.18      4.66 o
 -10   1  13        2.65        0.87      6.58 o
  -9   1  13       18.87       18.54      9.23 o
  -8   1  13        9.46       20.74      9.77 o
  -7   1  13       36.28       42.85     13.82 o
  -6   1  13       94.61      118.70     31.72 o
  -5   1  13       26.50       24.04      6.90 o
  -4   1  13       50.21       36.86      7.14 o
  -3   1  13       34.59       28.94      7.04 o
  -2   1  13        5.70       12.73      7.16 o
  -1   1  13      669.27      723.13     47.96 o
   0   1  13      143.57      143.04     18.54 o
   1   1  13       14.47       14.78     18.18 o
   2   1  13      111.64      131.50     20.22 o
   3   1  13     1444.76     1464.85     68.41 o
   4   1  13      207.70      244.81     30.59 o
   5   1  13      322.78      308.64     33.28 o
   6   1  13       24.00       38.33     11.79 o
   7   1  13        8.67        2.26      2.67 o
   8   1  13        1.68       -0.31     10.10 o
   9   1  13       50.71       56.16     15.64 o
  10   1  13        1.07       -0.80      6.62 o
  11   1  13        0.18        2.76      7.83 o
  12   1  13        4.43       10.84     13.51 o
 -11   2  13       34.90       36.22     14.05 o
 -10   2  13        0.74       -1.65      6.90 o
  -9   2  13        0.56        1.52      3.65 o
  -8   2  13       28.64       41.09     22.84 o
  -7   2  13        0.89        8.46     12.40 o
  -6   2  13       10.83       27.21     18.56 o
  -5   2  13       59.60       55.33     12.96 o
  -4   2  13       10.46        4.41      4.55 o
  -3   2  13      105.97      105.97     13.53 o
  -2   2  13       51.39       37.68      6.96 o
  -1   2  13       72.00       96.85     16.16 o
   0   2  13     1355.93     1450.84     59.46 o
   1   2  13       72.89       89.78     16.86 o
   2   2  13       73.84       72.00     13.63 o
   3   2  13      345.44      325.44     30.78 o
   4   2  13       69.76       59.20     14.18 o
   5   2  13       10.76       10.13      6.55 o
   6   2  13      163.82      149.75     23.29 o
   7   2  13       43.87       42.58     13.78 o
   8   2  13       12.13       18.22     16.31 o
   9   2  13       24.87       28.72     19.68 o
  10   2  13        1.22       13.19     16.10 o
  11   2  13       26.78       39.78     22.15 o
 -10   3  13        1.07       -3.77      8.32 o
  -9   3  13       39.42       48.23     23.95 o
  -8   3  13        0.16        9.10     10.44 o
  -7   3  13        0.10        2.48      7.34 o
  -6   3  13      100.53      129.51     34.90 o
  -5   3  13      134.07      122.62     23.79 o
  -4   3  13      111.82      115.99     22.02 o
  -3   3  13      213.05      216.78     34.15 o
  -2   3  13      438.31      425.34     40.27 o
  -1   3  13        8.55        9.77     11.58 o
   0   3  13        1.77        9.84     12.15 o
   1   3  13       71.84       50.95     16.42 o
   2   3  13       67.29       56.93     19.78 o
   3   3  13       79.89       99.49     30.62 o
   4   3  13       81.08       98.32     31.41 o
   5   3  13       47.22       53.63     28.13 o
   6   3  13       46.83       36.01     16.28 o
   7   3  13        1.29       -6.84     10.22 o
   8   3  13       21.87       18.50     11.41 o
   9   3  13       19.93       31.35     19.74 o
  10   3  13        4.09       17.72     18.29 o
  -9   4  13       21.77       38.00     21.65 o
  -8   4  13        1.49       -4.59     10.63 o
  -7   4  13        0.28        4.74      5.38 o
  -6   4  13        7.89        6.96      7.93 o
  -5   4  13       95.22       89.03     19.93 o
  -4   4  13      101.36      107.42     22.06 o
  -3   4  13       54.59       49.88     15.01 o
  -2   4  13        0.00       -2.53      5.34 o
  -1   4  13        0.23        8.33     12.07 o
   0   4  13       42.34       32.33     15.62 o
   1   4  13      150.47      148.54     36.43 o
   2   4  13       63.98       44.07     19.47 o
   3   4  13       19.20       27.73     16.37 o
   4   4  13        1.76        9.64     12.46 o
   5   4  13        4.56       40.77     25.00 o
   6   4  13        6.64      -10.07     18.14 o
   7   4  13       32.60       31.22     20.79 o
   8   4  13       15.71       15.43     17.04 o
   9   4  13        2.62        9.03     10.24 o
  -6   5  13        0.23       -0.61      9.01 o
  -5   5  13        0.06       -2.22      6.61 o
  -4   5  13       23.13       19.72     10.13 o
  -3   5  13        0.32        0.90      3.69 o
  -2   5  13      123.96      171.65     44.25 o
  -1   5  13       21.63       44.55     23.55 o
   0   5  13        1.18      -31.73     21.16 o
   1   5  13       15.60       -0.75     11.42 o
   2   5  13      106.86       98.14     30.97 o
   3   5  13       17.23       18.85     18.70 o
   4   5  13        5.90       19.13     16.69 o
   5   5  13        1.63       31.90     22.07 o
   6   5  13        1.79       -9.95     16.80 o
 -11   0  14        1.04       11.71     12.53 o
 -10   0  14       16.34       13.00     13.44 o
  -9   0  14       27.82       28.29     18.93 o
  -8   0  14       20.24       18.34     11.83 o
  -7   0  14      340.77      372.08     58.84 o
  -6   0  14        7.19       -5.90     10.63 o
  -5   0  14        6.66       -4.70     10.19 o
  -4   0  14      118.24       84.94     23.18 o
  -3   0  14       55.82       30.72     14.92 o
  -2   0  14        7.00       22.52     14.45 o
  -1   0  14       40.58       33.80     14.05 o
   0   0  14       38.17       14.24      6.16 o
   1   0  14        1.22        2.44      3.44 o
   2   0  14       14.11       34.04     18.95 o
   3   0  14     1444.80     1540.06    100.33 o
   4   0  14     1030.31     1119.73     90.81 o
   5   0  14       35.58       38.41     18.61 o
   6   0  14      268.84      235.87     43.73 o
   7   0  14      661.00      721.86     78.64 o
   8   0  14      131.13      149.51     37.51 o
   9   0  14      127.07      133.76     36.12 o
  10   0  14        0.20       -0.55      3.29 o
  11   0  14       86.67      140.71     40.66 o
 -11   1  14        0.54        2.51      5.42 o
 -10   1  14        7.24        4.51      3.61 o
  -9   1  14        2.20        2.22      4.66 o
  -8   1  14        0.01       -1.80      6.33 o
  -7   1  14        0.03       -1.42      7.54 o
  -6   1  14       38.16       30.90     15.26 o
  -5   1  14      126.69      101.95     15.34 o
  -4   1  14        0.62       -3.74      3.32 o
  -3   1  14       42.13       40.47     11.69 o
  -2   1  14        9.87       13.23      6.99 o
  -1   1  14       20.51       11.63     21.63 o
   0   1  14       24.48       13.51     13.88 o
   1   1  14      361.03      378.89     33.76 o
   2   1  14      473.85      521.51     40.83 o
   3   1  14      418.21      417.71     38.00 o
   4   1  14       26.97       44.30     18.74 o
   5   1  14      280.00      293.06     33.23 o
   6   1  14      221.28      233.65     30.92 o
   7   1  14       21.71       27.95     10.99 o
   8   1  14       23.92       23.77     10.75 o
   9   1  14       29.46       22.83     11.49 o
  10   1  14        1.98        3.62      9.17 o
  11   1  14       21.36       47.58     23.39 o
 -11   2  14        1.14        7.22     14.63 o
 -10   2  14        2.70       13.73     12.06 o
  -9   2  14        0.26        9.05     13.92 o
  -8   2  14       98.24      118.46     35.85 o
  -7   2  14       38.67       45.60     22.17 o
  -6   2  14        0.68        4.09      4.48 o
  -5   2  14        1.98       -6.70      4.47 o
  -4   2  14        2.68        1.71      4.92 o
  -3   2  14       19.38       15.79      2.91 o
  -2   2  14        1.64        1.51      6.99 o
  -1   2  14        0.33       16.53      8.68 o
   0   2  14      182.59      202.71     23.49 o
   1   2  14     1360.63     1519.44     67.22 o
   2   2  14       48.80       45.22     11.26 o
   3   2  14       92.31       76.72     16.05 o
   4   2  14       63.85       64.94     15.48 o
   5   2  14      389.51      336.57     34.88 o
   6   2  14      323.65      348.81     37.45 o
   7   2  14       54.67       56.16     14.99 o
   8   2  14        5.36        2.04      4.76 o
   9   2  14       97.90      103.30     35.55 o
  10   2  14        2.49       17.68     17.25 o
 -10   3  14        0.85        7.12     12.30 o
  -9   3  14       38.24       47.93     25.78 o
  -8   3  14        1.70       11.24     13.99 o
  -7   3  14        5.59        9.26     11.99 o
  -6   3  14        3.33       -8.33     14.25 o
  -5   3  14       10.56        9.28      4.61 o
  -4   3  14      171.71      188.18     29.49 o
  -3   3  14       90.08       97.14     20.17 o
  -2   3  14       30.56       25.75      8.39 o
  -1   3  14       93.00      113.11     33.27 o
   0   3  14       26.66       15.07      3.06 o
   1   3  14       11.94      -29.09     19.40 o
   2   3  14      352.96      383.13     62.23 o
   3   3  14        3.31        4.51      5.20 o
   4   3  14       41.29       53.21     25.18 o
   5   3  14        4.84       49.71     26.59 o
   6   3  14       11.97       -0.66     13.36 o
   7   3  14        0.91      -16.41     19.92 o
   8   3  14       11.89       20.23     17.48 o
   9   3  14        1.33       17.56     17.81 o
  -8   4  14        0.20        1.23      6.39 o
  -7   4  14       26.97       32.31     12.94 o
  -6   4  14        0.01        1.49      8.96 o
  -5   4  14        7.13        3.15      7.00 o
  -4   4  14        0.38        0.14      6.77 o
  -3   4  14       94.95       75.37     17.93 o
  -2   4  14        7.19        7.98     13.58 o
  -1   4  14      110.67      158.16     41.51 o
   0   4  14       35.22       11.14     10.74 o
   1   4  14       16.08        7.31      8.43 o
   2   4  14        0.61      -17.89     17.01 o
   3   4  14        1.20       13.13     15.06 o
   4   4  14       12.17       22.62     18.96 o
   5   4  14        9.37       36.27     23.52 o
   6   4  14        1.71       -9.51     18.21 o
   7   4  14        0.02       -3.84      8.80 o
   8   4  14        1.34       -0.41      4.21 o
  -5   5  14        2.86        0.64      3.08 o
  -4   5  14       10.41        8.85      8.13 o
  -3   5  14        9.73       34.57     20.12 o
  -2   5  14       11.12       17.11     16.98 o
  -1   5  14      110.92      131.71     39.93 o
   0   5  14        5.64      -11.66     18.41 o
   1   5  14       17.64       -1.16     10.28 o
   2   5  14        1.53       -3.77      8.07 o
   3   5  14       18.62       43.55     22.81 o
   4   5  14        1.70       22.02     19.10 o
   5   5  14       55.94      104.22     39.88 o
 -10   1  15        7.73        4.99      5.81 o
  -9   1  15       42.43       48.87     16.73 o
  -8   1  15       17.77        7.92      9.75 o
  -7   1  15        0.07       -4.34      9.60 o
  -6   1  15       24.38       12.31      4.47 o
  -5   1  15      247.38      250.68     25.81 o
  -4   1  15        8.25        8.69      6.39 o
  -3   1  15        3.00        2.44      5.80 o
  -2   1  15      169.04      176.78     22.86 o
  -1   1  15      219.50      241.76     28.06 o
   0   1  15      382.93      377.84     35.45 o
   1   1  15        1.35       -6.24     16.60 o
   2   1  15      400.07      413.44     38.02 o
   3   1  15       46.62       47.03     13.11 o
   4   1  15      120.23      132.99     22.95 o
   5   1  15      254.56      286.05     34.50 o
   6   1  15        3.73        9.56      9.36 o
   7   1  15        0.34        2.79      5.24 o
   8   1  15       69.10       68.22     17.63 o
   9   1  15       29.81       34.65     12.53 o
  10   1  15       12.50       13.31      8.40 o
 -10   2  15        5.63        9.42     13.72 o
  -9   2  15        0.03        0.79      9.85 o
  -8   2  15       33.96       58.59     27.22 o
  -7   2  15       54.61       72.34     28.59 o
  -6   2  15       35.05       23.05     12.56 o
  -5   2  15       33.36       20.85      6.78 o
  -4   2  15      179.89      197.49     30.46 o
  -3   2  15        2.14       -2.40      6.94 o
  -2   2  15        1.30        6.32      6.58 o
  -1   2  15        0.37       12.22      7.84 o
   0   2  15       86.05       63.91     19.18 o
   1   2  15      114.00      108.91     18.05 o
   2   2  15       15.26       15.28      6.47 o
   3   2  15       38.69       30.66     11.12 o
   4   2  15      381.43      400.63     37.75 o
   5   2  15        0.57       -1.24      9.57 o
   6   2  15       15.94       10.78      6.61 o
   7   2  15      186.53      199.74     30.33 o
   8   2  15        7.14       11.52      6.91 o
   9   2  15       10.57       29.11     21.70 o
  10   2  15        9.80       19.77     17.91 o
  -9   3  15       26.67       18.89     17.78 o
  -8   3  15        0.67        0.61      4.48 o
  -7   3  15       26.14       17.48     16.13 o
  -6   3  15        0.03       -0.37      9.13 o
  -5   3  15       34.69       23.70      8.52 o
  -4   3  15       49.98       50.18     15.42 o
  -3   3  15        1.95       -0.21      4.90 o
  -2   3  15       32.63       48.56     22.89 o
  -1   3  15        3.25       18.66     18.55 o
   0   3  15        8.37      -12.96     20.92 o
   1   3  15        6.10      -32.31     21.54 o
   2   3  15      152.00      145.21     38.33 o
   3   3  15       27.72       27.01     19.20 o
   4   3  15        2.42       31.09     22.58 o
   5   3  15        7.89       28.82     20.76 o
   6   3  15        0.62       -7.23     13.60 o
   7   3  15        4.52        5.50      7.80 o
   8   3  15       23.61       41.61     24.29 o
   9   3  15        8.93       17.75     19.86 o
  -7   4  15       35.59       42.33     15.97 o
  -6   4  15       11.38       11.34      8.71 o
  -5   4  15        0.19       -0.71      3.43 o
  -4   4  15        6.39        4.93      3.94 o
  -3   4  15       17.60       11.02     14.12 o
  -2   4  15      115.08      159.48     42.58 o
  -1   4  15       34.66       59.68     28.25 o
   0   4  15        2.34      -14.45     17.79 o
   1   4  15       20.56       12.35      7.33 o
   2   4  15        2.10       14.86     10.20 o
   3   4  15       17.44       34.27     20.76 o
   4   4  15       53.85       86.63     33.31 o
   5   4  15       11.87       56.29     30.71 o
   6   4  15        1.54      -14.45     20.73 o
   7   4  15        0.33      -16.78     18.45 o
  -3   5  15        3.94       11.86     15.53 o
  -2   5  15       41.28       85.98     35.17 o
  -1   5  15        2.29      -28.13     22.12 o
   0   5  15       12.31       -6.36     15.38 o
   1   5  15       17.13        5.41      6.48 o
   2   5  15        1.37        1.39      4.59 o
   3   5  15       38.89       70.88     30.19 o
 -10   0  16       15.59        8.70      8.55 o
  -9   0  16       18.11       18.51     12.11 o
  -8   0  16        9.62        3.15      7.28 o
  -7   0  16        3.00       -1.41      9.28 o
  -6   0  16        0.81       -4.59      9.48 o
  -5   0  16        1.17       -3.17      8.67 o
  -4   0  16      100.39       94.34     26.36 o
  -3   0  16      260.01      258.95     43.54 o
  -2   0  16       54.07       83.61     26.22 o
  -1   0  16      296.99      276.40     44.28 o
   0   0  16        0.73       -7.46     10.93 o
   1   0  16        4.78        5.79      9.18 o
   2   0  16        0.39        5.66     11.08 o
   3   0  16        0.29       16.57      9.92 o
   4   0  16      631.71      702.30     75.47 o
   5   0  16      125.65      129.37     32.87 o
   6   0  16       30.95       45.53     21.23 o
   7   0  16      491.36      550.50     71.72 o
   8   0  16        2.60       14.68     13.83 o
   9   0  16       20.78       49.69     24.48 o
  10   0  16       31.41       60.04     25.40 o
 -10   1  16        7.79        6.38      6.76 o
  -9   1  16        1.75        2.39      7.89 o
  -8   1  16        3.22      -10.92     13.64 o
  -7   1  16        3.86       -7.37      6.16 o
  -6   1  16       24.55        9.37      6.50 o
  -5   1  16        0.00       -2.82      4.97 o
  -4   1  16       47.89       50.19     14.02 o
  -3   1  16       30.41       32.55     11.27 o
  -2   1  16       77.14       62.00     14.05 o
  -1   1  16        0.83       -0.72      8.28 o
   0   1  16      251.75      226.57     28.56 o
   1   1  16       49.87       53.38     13.55 o
   2   1  16        0.42       -4.43      4.61 o
   3   1  16       15.64       15.64     13.37 o
   4   1  16       48.20       56.90     15.17 o
   5   1  16       18.26        7.22      9.35 o
   6   1  16      181.77      198.60     30.12 o
   7   1  16        0.05       10.69      8.00 o
   8   1  16        1.10        0.04      2.48 o
   9   1  16       89.20      113.55     24.23 o
  -9   2  16        1.26        9.24     10.51 o
  -8   2  16        2.30       -1.67      7.87 o
  -7   2  16        6.17       -4.64      7.65 o
  -6   2  16        7.41       -6.56      8.62 o
  -5   2  16        8.71       -1.34      6.62 o
  -4   2  16       75.02       75.09     27.33 o
  -3   2  16      156.80      194.72     42.49 o
  -2   2  16      535.87      644.98     77.50 o
  -1   2  16       25.35       40.06     21.02 o
   0   2  16        1.52      -18.56     21.60 o
   1   2  16      154.30      175.47     24.28 o
   2   2  16      328.12      315.89     33.64 o
   3   2  16       30.65       41.03     12.66 o
   4   2  16       14.26       26.31     12.05 o
   5   2  16        7.56       -0.32     15.47 o
   6   2  16       55.73       55.23     15.25 o
   7   2  16       10.91        5.45      5.69 o
   8   2  16       10.08        8.12      6.64 o
   9   2  16       77.04      141.35     43.20 o
  -8   3  16       11.72        7.78      6.58 o
  -7   3  16       42.35       44.90     16.15 o
  -6   3  16       12.02        6.26      3.98 o
  -5   3  16        0.12        4.26      2.57 o
  -4   3  16       11.45        5.69     11.42 o
  -3   3  16       19.85       10.60     10.87 o
  -2   3  16       74.00       94.98     34.13 o
  -1   3  16        1.57       19.90     19.07 o
   0   3  16        0.15      -28.35     22.73 o
   1   3  16       98.20      141.99     37.25 o
   2   3  16        0.13      -12.81     15.14 o
   3   3  16       42.42       83.68     30.90 o
   4   3  16        7.95       24.26     17.86 o
   5   3  16        0.12       22.54     18.00 o
   6   3  16        0.62       -3.03      5.94 o
   7   3  16       10.43       32.14     19.56 o
   8   3  16        1.53        6.72      7.75 o
  -5   4  16        1.84       -3.66      2.97 o
  -4   4  16        0.25       -2.37      8.25 o
  -3   4  16        0.00       15.46     16.01 o
  -2   4  16        0.28       22.39     21.50 o
  -1   4  16        2.18        0.64      5.01 o
   0   4  16       45.22       28.33      9.67 o
   1   4  16        1.52      -10.88     18.21 o
   2   4  16        2.88        8.28      7.51 o
   3   4  16       22.79       48.17     24.03 o
   4   4  16       10.11       22.11     20.60 o
   5   4  16        1.79       31.45     25.40 o
  -9   1  17       17.65       32.43     22.21 o
  -8   1  17        6.18       -0.18     10.06 o
  -7   1  17        1.37       -0.85      7.64 o
  -6   1  17       10.01       14.95      6.93 o
  -5   1  17        1.78        6.72      5.49 o
  -4   1  17       25.00       31.57     11.52 o
  -3   1  17       29.16       18.52      7.47 o
  -2   1  17       28.53       26.45      8.71 o
  -1   1  17        0.93       -9.69      8.78 o
   0   1  17       34.74       20.96     10.89 o
   1   1  17        4.40       17.68      9.25 o
   2   1  17        0.61       -2.08      7.80 o
   3   1  17       66.74       57.02     15.78 o
   4   1  17        6.65        1.53      7.70 o
   5   1  17        0.50       -2.12      7.66 o
   6   1  17        8.44       13.74      8.71 o
   7   1  17       23.06       42.44     15.11 o
   8   1  17       47.60       64.66     18.71 o
  -8   2  17        2.78       -4.66     10.60 o
  -7   2  17       12.93        5.37      2.39 o
  -6   2  17       16.90       10.34      9.92 o
  -5   2  17        0.06        1.12      4.71 o
  -4   2  17        0.01        4.86     11.31 o
  -3   2  17       53.52       73.60     29.14 o
  -2   2  17       55.41       81.73     29.97 o
  -1   2  17        4.34      -21.10     19.38 o
   0   2  17      416.17      417.45     65.98 o
   1   2  17        2.52       -3.96     11.83 o
   2   2  17        8.58       11.60     11.40 o
   3   2  17       78.12       95.01     32.26 o
   4   2  17        0.14       15.75     18.75 o
   5   2  17        0.14      -19.34     20.04 o
   6   2  17        2.55       -5.26      7.84 o
   7   2  17       32.86       37.53     13.74 o
   8   2  17        5.34        8.82     11.27 o
  -6   3  17       14.14       13.94      6.75 o
  -5   3  17        6.08        4.09      8.34 o
  -4   3  17       10.32       21.14     15.02 o
  -3   3  17        2.32        8.91     13.74 o
  -2   3  17       73.12      120.23     38.35 o
  -1   3  17       51.01       29.28     11.85 o
   0   3  17       19.54        9.33      6.35 o
   1   3  17       10.55        3.91      9.77 o
   2   3  17       24.44       39.57     20.79 o
   3   3  17        0.85       15.64     14.75 o
   4   3  17        2.98       31.74     22.77 o
   5   3  17       41.95       89.61     32.59 o
   6   3  17        4.45       13.35     11.61 o
  -4   4  17       10.02        3.22      7.41 o
  -3   4  17        0.02       14.91     18.33 o
  -2   4  17        0.58       17.00     17.30 o
  -1   4  17        3.44       -7.08     16.53 o
   0   4  17       24.79       34.33     19.81 o
   1   4  17       19.71       26.00     17.38 o
   2   4  17        4.82        2.12     10.09 o
   3   4  17       14.11       33.70     24.45 o
  -8   0  18        1.85       -3.34      9.99 o
  -7   0  18        1.33       -1.21      6.20 o
  -6   0  18        0.54       -2.17      5.30 o
  -5   0  18        8.31       15.11     10.56 o
  -4   0  18       25.38       41.19     20.95 o
  -3   0  18       72.74      118.39     31.75 o
  -2   0  18        6.89      -14.29     13.68 o
  -1   0  18       36.57       36.24     15.83 o
   0   0  18      128.30      155.63     37.01 o
   1   0  18        7.94       18.82     13.15 o
   2   0  18       54.84       81.14     27.93 o
   3   0  18       49.28       50.64     18.10 o
   4   0  18       45.05       57.05     22.16 o
   5   0  18        2.31        7.56      8.27 o
   6   0  18       29.23       47.20     22.33 o
   7   0  18       68.58      117.27     36.20 o
  -7   1  18        7.03       -2.36      8.33 o
  -6   1  18        2.93       10.36     10.11 o
  -5   1  18        0.39        3.02      5.93 o
  -4   1  18       58.36       71.21     28.16 o
  -3   1  18       56.64       58.36     15.04 o
  -2   1  18       39.27       32.10     11.59 o
  -1   1  18       18.86       12.71     15.21 o
   0   1  18        2.09        0.69     15.49 o
   1   1  18       12.80       21.74     12.44 o
   2   1  18       50.88       57.67     14.98 o
   3   1  18       10.19       12.98     17.12 o
   4   1  18        4.05        2.47      9.44 o
   5   1  18       21.53       47.38     14.19 o
   6   1  18       14.12       18.57      9.94 o
   7   1  18       46.61       71.89     19.67 o
  -6   2  18       76.91      101.23     36.33 o
  -5   2  18       77.62       96.49     33.70 o
  -4   2  18        3.30       12.93     12.70 o
  -3   2  18       40.35       58.40     26.71 o
  -2   2  18       82.73      127.50     37.03 o
  -1   2  18       23.91       17.82      4.02 o
   0   2  18       23.04       11.31      6.98 o
   1   2  18        0.03       -9.13     11.59 o
   2   2  18       75.07      107.24     34.85 o
   3   2  18        6.99       14.70     15.76 o
   4   2  18       13.67       43.28     25.17 o
   5   2  18        7.90        0.59      8.77 o
   6   2  18       33.70       40.70     20.36 o
  -5   3  18        9.79       12.89     12.34 o
  -4   3  18        4.59       18.62     17.32 o
  -3   3  18        3.96       17.13     17.77 o
  -2   3  18       16.77       35.81     23.66 o
  -1   3  18       54.15       57.00     24.41 o
   0   3  18        1.10       -5.54     11.94 o
   1   3  18        6.59        3.92      3.22 o
   2   3  18       23.01       31.14     19.45 o
   3   3  18        7.57       28.74     20.77 o
   4   3  18        1.84       34.42     26.49 o
  -6   1  19       15.43       11.04     12.16 o
  -5   1  19        0.00        2.91      4.52 o
  -4   1  19        0.08        2.38      7.86 o
  -3   1  19        2.18        8.85     13.97 o
  -2   1  19        1.82      -18.48     17.03 o
  -1   1  19       39.24       14.60      9.21 o
   0   1  19       20.26       22.90     10.89 o
   1   1  19        2.70        4.85      5.75 o
   2   1  19        8.28       -0.41      9.33 o
   3   1  19        0.01        3.94     10.99 o
   4   1  19        0.14       -0.09      4.72 o
   5   1  19        8.19        7.46      6.58 o
   6   1  19       14.46       25.04     12.34 o
  -5   2  19        0.64        5.70      9.47 o
  -4   2  19       17.77       36.14     22.69 o
  -3   2  19       56.02       86.03     33.90 o
  -2   2  19        4.43      -19.42     20.13 o
  -1   2  19        0.13       -2.17     12.69 o
   0   2  19        7.23       -1.88     10.27 o
   1   2  19        7.08       -0.23      4.41 o
   2   2  19        1.67        2.54     10.24 o
   3   2  19       16.02       33.73     22.47 o
   4   2  19        0.36       42.78     27.32 o
   5   2  19       10.28      -18.22     16.78 o
  -2   3  19        1.21      -13.73     16.38 o
  -1   3  19        0.50      -16.20     19.43 o
   0   3  19        2.82       -4.27      8.07 o
   1   3  19        3.08       -7.54      9.62 o
  -4   0  20       26.67       51.04     20.58 o
  -3   0  20        3.63       -6.17     11.60 o
  -2   0  20        4.27        0.67      8.43 o
  -1   0  20        8.93       14.48     12.19 o
   0   0  20       24.29       48.99     22.97 o
   1   0  20       14.04       16.75     13.29 o
   2   0  20        1.12       26.59     19.13 o
   3   0  20       34.76       41.33     19.88 o
   4   0  20       28.14       33.76     19.89 o
  -4   1  20        4.64       16.56     15.44 o
  -3   1  20       19.90       -1.72     13.05 o
  -2   1  20       11.07        4.60      8.85 o
  -1   1  20        0.76       -0.90      9.37 o
   0   1  20       36.43       21.70     13.92 o
   1   1  20        3.15        0.11      3.82 o
   2   1  20       12.17       31.69     19.71 o
   3   1  20        1.62       33.88     21.45 o
  -1   2  20        4.73      -14.35     16.93 o
   0   2  20        2.98        5.27      9.47 o
   1   2  20        0.54        5.69     11.00 o
 
